# Supplementary material for: Potentially Modifiable Factors Associated with Death of Infants and Children with Severe Pneumonia Routinely Managed in District Hospitals in Malawi
Source: PLoS One. 2015 Aug 3;10(8):e0133365. doi: 10.1371/journal.pone.0133365 (PMC4523211; doi:10.1371/journal.pone.0133365)
Supplement: S1 Data Excel — (XLSX) [file pone.0133365.s001.xlsx]

## Sheet: DATA
COM REC	AGE MONTH	AGE WEEK	ANTIBIOTIC PRIOR	REFER-RAL	CLASSIFI-CATION	CORRECT CLASSIFI-CATION	MALARIA	SEVEREANEMIA	MENIN-GITIS	SEPSIS	MALNU-TRITION	GENTA-MICIN	BENZYL PENICILLIN	CHLORAM-PHENICOL	CORRECT ANTIBIOTIC	OXYGEN	IV 'FLUIDS	ANTI- MALARIAL	BLOOD TRANS -FUSION	RESULTS
11	8		0		2	-1	-1	0	0	0	0		-1	-1	-2	0	0	-1	0	2
12	9		-1	2	2	-1	0	0	0	0	0		-1	-1	-2	-1	0	0	0	8
14	4		0	1	1	0	0	0	0	0	0		-1	-1	-2	-1	0	0	0	1
15	6		0	1	2	-1	0	0	0	0	0		-1	0	-1	0	0	0	0	3
16	7		-1	1	2	0	0	0	0	0	0		-1	0	-2	-1	0	0	0	3
17	8		0	1	2	0	0	0	0	0	0		-1	0	-2	0	0	0	0	2
18	7		0	1	2	0	-1	0	0	0	0		-1	-1	-2	0	0	-1	0	3
19	8		0	1	2	0	-1	0	0	0	0		-1	0	-2	0	0	-1	0	2
21	6		0	1	2	-1	-1	0	0	0	0		-1	0	-1	0	0	-1	0	4
22	6		0	1	2	0	-1	0	0	0	0		-1	0	-2	0	0	-1	0	1
23	10		0	2	1	-1	0	0	0	0	0		0	-1	-1	0	0	0	0	8
24	11		0	1	1	-1	0	0	0	0	0		0	-1	-1	0	0	0	0	1
25	10		0	2	1	0	-1	0	0	0	0		0	-1	-2	0	0	-1	0	4
26	7		0		2	0	0	0	0	0	0		-1	0	-2	0	0	0	0	1
27	14		-1	2	1	-1	-1	0	0	0	0		0	-1	-1	-1	0	0	0	1
28	7		0	1	2	-1	0	0	0	0	0		-1	0	-1	0	0	0	0	1
29	6		-1	1	1	-1	0	0	0	0	0		0	-1	-1	-1	0	0	0	6
31		2	-1	2	2	-1	0	0	0	0	0	-1	-1		-1	0	0	0	0	1
32	30		-1	2	1	-1	-1	0	0	0	0		0	-1	-1	0	0	0	0	4
33		1	0	1	1	-1	0	0	0	0	0	-1	-1		-1	0	0	0	0	1
34		3	0	1	2	-1	0	0	0	0	0	-1	-1		-1	0	0	0	0	1
35	3		0	1	2	-1	0	0	0	0	0		-1	0	-1	0	0	0	0	1
36	3		0		2	-1	0	0	0	0	0		-1	0	-1	0	0	0	0	8
37	14		-1	2	2	-1	0	0	0	0	0		-1	0	-1	0	0	0	0	1
38		4	0		2	0	0	0	0	0	0	-1	-1		-1	0	0	0	0	1
39	4		0	2	1	0	0	0	0	0	0		0	-1	-2	-1	0	0	0	7
44	4		0		1	0	-1	0	0	0	0		0	-1	-2	0	0	-1	0	1
47	4		0	1	1	0	-1	0	0	0	0		0	-1	-2	0	0	-1	0	6
48	9		-1	2	2	0	0	0	0	0	0		-1	0	-2	0	0	0	0	1
49	23		-1		2	0	-1	0	0	0	0		-1	0	-2	0	0	-1	0	8
51	16		0	1	1	-1	0	0	0	0	0		0	-1	-1	0	0	0	0	4
52	11		0	1	1	-1	-1	0	0	0	0		-1	-1	-2	-1	0	-1	0	7
54		4	-1	2	1	-1	0	0	0	0	0	-1	-1		-1	0	0	0	0	1
55	4		-1	2	2	-1	-1	0	0	0	0		-1	-1	-2	0	0	-1	0	2
56	12		0	1	1	-1	-1	0	0	0	0		0	-1	-1	0	0	0	0	7
57	11		-1	2	1	-1	-1	0	0	0	0		-1	-1	-2	0	0	-1	0	2
58	3		0	1	2	-1	-1	0	0	0	0		-1	0	-1	0	0	-1	0	2
59	4		0	2	2	0	-1	0	0	0	0		-1	0	-2	0	0	-1	0	2
61	5		0	1	1	0	-1	-1	0	0	0		0	-1	-2	-1	0	-1	0	7
62	16		0	2	1	-1	-1	0	0	0	-1		0	-1	-2	0	0	0	0	1
63	31		-1	1	2	-1	-1	0	0	0	0		-1	0	-1	0	0	-1	0	1
64	16		-1	1	2	-1	-1	0	0	0	0		-1	0	-1	0	0	-1	0	1
65	20		0	1	2	-1	-1	-1	0	0	-1		-1	0	-2	0	0	-1	0	1
66	4		0	1	2	-1	-1	0	0	0	0		-1	0	-1	0	0	-1	0	1
67	6		0	1	1	0	-1	0	0	0	0		0	-1	-2	0	0	-1	0	1
68	12		0	2	2	-1	0	0	0	0	0		-1	0	-1	0	0	0	0	1
69		4	-1	1	2	0	0	0	0	0	0	-1	-1		-1	0	0	0	0	1
71		8	-1	2	2	-1	-1	0	0	0	0	0	-1		-2	0	0	-1	0	1
72	17		0	1	2	-1	-1	0	0	0	0		-1	0	-1	0	0	-1	0	1
73	3		0	1	2	-1	0	0	0	0	0		-1	0	-1	0	0	0	0	1
74	22		0	1	2	-1	-1	0	0	0	0		-1	0	-1	0	0	-1	0	1
75		4	0	1	2	0	0	0	0	0	0	-1	-1		-1	0	0	0	0	4
76	11		0	2	2	-1	0	0	0	0	0		-1	0	-1	0	0	0	0	1
77	34		0	1	2	0	-1	0	0	0	0		-1	0	-2	0	0	-1	0	1
78	23		0	1	2	-1	0	0	0	0	0		-1	0	-1	0	0	0	0	1
79	13		0	1	2	-1	-1	0	0	0	0		-1	0	-1	0	0	-1	0	1
82	24		0	1	2	-1	-1	0	0	0	0		-1	0	-1	0	0	0	0	1
83		4	0	2	1	-1	0	0	0	0	0	-1	-1		-1	0	0	0	0	1
84	14		0	1	2	-1	-1	0	0	0	0		-1	0	-1	0	0	0	0	1
85	9		-1	2	2	-1	-1	0	0	0	0		-1	0	-1	0	0	-1	0	6
86	17		0	1	2	-1	-1	0	0	0	0		-1	0	-1	0	0	0	0	1
87	12		-1	1	2	-1	-1	0	0	0	0		-1	0	-1	0	0	0	0	1
88	9		-1	2	2	-1	-1	0	0	0	0		-1	0	-1	0	0	0	0	6
89	13		-1	1	2	-1	0	0	0	0	0		-1	0	-1	0	0	0	0	7
91	6		0	1	2	-1	0	0	0	0	0		-1	0	-1	0	0	0	0	1
92	6		0	1	1	0	-1	0	0	0	0		-1	0	-2	0	0	-1	0	1
93	24		0	1	2	-1	0	0	0	0	0		-1	0	-1	0	0	0	0	1
94	13		0	1	2	-1	0	0	0	0	0		-1	0	-1	0	0	0	0	1
95	2		0	1	2	-1	0	0	0	0	0		-1	0	-1	0	0	0	0	1
97	23		-1	2	1	-1	0	-1	0	0	0		0	-1	-1	-1	0	0	0	1
101	9		0	1	2	-1	-1	0	0	0	0		-1	0	-1	0	0	0	0	1
102	10		-1	2	2	0	-1	0	0	0	0		-1	0	-2	0	0	-1	0	1
103	16		0	1	2	-1	0	0	0	0	0		0	-1	-2	0	0	0	0	1
104	22		0	1	2	-1	0	0	0	0	0		0	-1	-2	0	0	0	0	1
105	4		0	1	2	0	-1	0	0	0	0		-1	0	-2	0	0	-1	0	4
106	6		0	2	2	0	-1	0	0	0	0		-1	0	-2	0	0	-1	0	1
107	24		-1	1	2	0	0	0	0	0	-1		0	-1	-2	0	0	0	0	1
108	4		0	1	1	-1	0	0	0	0	0		0	-1	-1	-1	0	0	0	1
109		2	0	1	1	-1	0	0	0	0	0	-1	-1		-1	0	0	0	0	7
111	8		0	1	1	-1	0	0	0	0	0		-1	-1	-2	0	0	0	0	4
112	15		0	1	1	-1	0	0	0	0	0		0	-1	-1	0	0	-1	0	4
113	16		0	1	1	-1	-1	-1	0	0	0		0	-1	-1	0	0	-1	0	1
114	32		0	2	2	-1	0	0	0	0	0		-1	0	-1	0	0	0	0	1
116	7		-1	1	2	0	0	0	0	0	0		-1	-1	-2	0	-1	0	0	1
117	11		0	1	1	-1	0	0	-1	0	0		-1	-1	-2	-1	0	0	0	7
118	4		0	1	2	0	-1	0	0	0	0		-1	0	-2	0	0	-1	0	3
119	15		-1	1	1	0	0	0	0	0	0		0	0	0	0	0	-1	0	1
121	5		0	1	2	-1	0	0	0	0	0		-1	0	-1	0	0	0	0	3
122	33		-1	1	2	-1	0	0	0	0	0		-1	0	-1	0	0	0	0	1
123	10		0	1	2	0	-1	0	0	0	0		-1	0	-2	0	0	-1	0	2
124	10		0	1	1	0	0	0	0	0	0		-1	-1	-2	-1	0	0	0	1
125	36		0	1	1	-1	0	0	0	0	0		0	-1	-1	0	0	-1	0	1
126	23		0	1	1	-1	-1	0	0	0	0		0	-1	-1	-1	0	0	0	6
127	14		0	1	1	-1	-1	0	0	0	0		0	-1	-1	0	0	0	0	1
128	12		0	1	1	-1	-1	0	0	0	0		0	-1	-1	0	0	0	0	1
129	12		-1	1	1	-1	-1	0	0	0	0		0	-1	-1	0	0	-1	0	1
131	15		-1	1	1	-1	0	0	0	0	0		0	-1	-1	-1	0	-1	0	6
132	14		0	1	1	-1	-1	0	0	0	0		0	-1	-1	0	0	0	0	1
133	3		0	1	2	0	-1	0	0	0	0		-1	0	-2	0	0	-1	0	3
134	12		0		1	-1	0	0	0	0	0		0	-1	-1	0	0	0	0	1
135	18		0	1	1	-1	-1	-1	0	0	0		0	-1	-1	0	0	0	0	1
137	34		0	1	1	-1	-1	-1	0	0	0		0	-1	-1	0	0	-1	0	7
138	4		0	1	2	-1	0	0	0	0	0		-1	-1	-2	0	0	0	0	1
139	18		0	1	2	-1	0	0	0	0	0		-1	0	-1	0	0	0	0	1
140	6		0	1	2	0	0	0	0	0	0		-1	-1	-2	0	0	0	0	4
141	9		0	1	2	-1	0	0	0	0	0		-1	-1	-2	-1	0	0	0	8
142		4	-1	1	1	-1	0	0	0	0	0	-1	-1		-1	0	0	0	0	1
143	14		-1	1	2	-1	0	0	0	0	0		-1	0	-1	0	0	0	0	1
144		6	0	1	1	-1	0	0	0	0	0	-1	-1		-1	0	0	0	0	1
145	24		0	1	1	-1	-1	-1	0	0	0		0	-1	-1	0	0	-1	-1	1
146	5		-1	1	2	-1	0	0	0	0	0		-1	0	-2	0	0	0	0	3
147	13		-1	1	1	-1	-1	0	0	0	0		0	-1	-1	0	0	0	0	1
149		7	0	1	2	0	0	0	0	0	0	-1	-1		-1	0	0	0	0	1
150	11		0	1	2	0	-1	0	0	0	0		-1	0	-2	-1	0	-1	0	2
151	25		0	1	2	-1	-1	0	0	0	0		-1	0	-1	0	0	-1	0	1
153	2		0	1	2	-1	0	0	0	0	0		-1	-1	-2	0	0	0	0	6
154	2		0	1	1	0	0	0	0	0	0		-1	-1	-2	0	0	0	0	4
156	13		0	1	2	-1	0	0	0	0	0		-1	0	-1	0	0	0	0	6
157	28		-1	1	2	-1	-1	0	0	0	0		-1	0	-1	0	0	-1	0	1
158	5		0	1	2	0	-1	0	0	0	0		-1	0	-2	0	0	0	0	2
159	16		0	2	2	-1	-1	0	0	0	0		-1	0	-1	0	0	-1	0	1
160	12		0	1	2	-1	-1	0	0	0	0		-1	0	-1	0	0	-1	0	1
161	28		0	1	2	-1	-1	0	0	0	0		-1	0	-1	0	0	-1	0	1
162	4		0	2	2	-1	0	0	0	0	0		-1	0	-1	0	0	0	0	2
163		2	0	2	1	-1	0	0	0	0	0	-1	-1		-1	-1	0	0	0	1
164	10		0	1	2	-1	0	0	0	0	0		-1	0	-1	0	0	0	0	3
165	4		0	2	1	0	0	0	0	0	0		-1	-1	-2	0	0	0	0	1
166		2	-1	1	2	0	0	0	0	0	0	-1	-1		-1	0	0	0	0	1
167	28		0	1	1	-1	-1	0	0	0	0		0	-1	-1	-1	0	-1	-1	4
168	17		0	1	1	-1	-1	-1	0	0	0		0	-1	-1	0	0	0	0	1
169	5		0	1	2	-1	0	0	0	0	0		-1	-1	-2	0	0	0	0	4
170	8		0	1	2	0	0	0	0	0	0		-1	-1	-2	-1	0	0	0	8
171	8		0	2	1	-1	0	0	0	0	0		-1	-1	-2	0	0	0	0	4
172	7		-1	1	1	0	0	0	0	0	0		-1	-1	-2	0	0	0	0	8
173	6		0	1	2	0	0	0	0	0	0		-1	0	-2	0	0	0	0	3
174	43		0	1	2	-1	-1	0	0	0	-1		-1	0	-2	0	0	-1	0	1
175	10		-1	1	2	-1	0	0	0	0	0		-1	0	-1	0	0	0	0	2
176	7		0	1	2	-1	-1	0	0	0	0		-1	0	-1	0	0	-1	0	2
178	6		0	1	2	-1	0	0	0	0	0		-1	-1	-2	0	0	0	0	1
179	11		0	1	2	0	0	0	0	0	0		-1	-1	-2	0	0	0	0	8
180	9		-1	1	1	0	0	0	0	0	0		-1	-1	-2	0	0	0	0	8
181	4		0	1	2	-1	-1	0	0	0	0		-1	-1	-2	0	0	0	0	1
182	3		0	1	1	0	-1	0	0	0	0		-1	-1	-2	0	0	0	0	8
183		7	0	1	2	0	0	0	0	0	0	-1	-1		-1	0	0	0	0	4
185	36		-1	2	2	-1	0	0	0	0	-1		0	0	-2	0	0	0	0	1
186	36		0	2	2	-1	-1	0	0	0	-1		-1	0	-2	0	0	0	0	3
187	16		0	2	2	-1	0	0	0	0	-1		0	0	-2	0	0	0	0	1
188	27		-1	2	2	-1	0	0	0	0	-1		0	0	-2	0	0	0	0	4
189	18		-1	2	1	0	0	0	0	0	0		0	0	0	0	0	-1	0	7
191	3.5		0	1	2	-1	-1	0	0	0	0		-1	0	-1	-1	0	-1	0	2
192	13		0	1	1	-1	-1	-1	0	0	0		0	-1	-1	-1	0	0	0	1
193	10		0	2	1	-1	0	0	0	0	0		-1	-1	-2	0	0	0	0	1
195		7	-1	2	1	-1	-1	0	0	0	0	-1	-1		-1	0	0	-1	0	1
196	15		0		1	-1	-1	-1	0	0	0		0	-1	-1	0	0	0	0	1
197	7		0	1	1	-1	0	0	0	0	0		0	-1	-1	0	0	0	0	2
198	29		-1	2	1	-1	0	0	0	0	-1		0	-1	-2	-1	0	-1	-1	8
199	7		0	1	1	-1	-1	0	-1	0	0		-1	-1	-2	0	0	-1	0	8
210	9		-1	1	2	-1	0	0	0	0	0		-1	0	-1	0	0	0	0	6
211	13		0	1	2	-1	-1	0	0	0	0		-1	0	-1	0	0	0	0	1
212	41		-1	2	2	-1	-1	0	0	0	0		-1	0	-1	0	0	-1	0	1
213	5		0	2	1	0	0	0	0	0	0		0	-1	-2	-1	0	0	0	7
214	32		-1	2	2	-1	-1	0	0	0	0		-1	0	-1	0	0	-1	0	1
215	20		0	1	2	-1	-1	0	0	0	0		-1	0	-1	0	0	-1	0	1
216	36		0	1	2	-1	-1	0	0	0	0		-1	0	-1	0	0	-1	0	1
217	24		-1	1	2	-1	0	0	0	0	0		-1	0	-1	0	0	0	0	1
218	17		0	1	2	-1	0	0	0	0	0		-1	0	-1	0	0	0	0	1
219	31		-1	2	2	-1	0	0	0	0	0		-1	0	-1	0	0	0	0	1
220	24		0	1	2	-1	0	0	0	0	0		-1	0	-1	0	0	0	0	1
221	14		0	1	2	-1	0	0	0	0	0		-1	0	-1	0	0	0	0	1
222	15		0	1	2	-1	0	0	0	0	0		-1	0	-1	0	0	0	0	1
223	10		-1	2	2	-1	0	0	0	0	0		-1	0	-1	0	0	0	0	1
224	7		0	1	1	0	-1	0	0	0	0		0	-1	-2	0	0	-1	0	8
225	3		-1	1	1	0	-1	0	0	0	0		0	-1	-2	0	0	-1	0	1
226	10		0	1	1	0	-1	0	0	0	0		0	-1	-2	0	0	0	0	1
227	6		0	1	2	-1	-1	-1	0	0	0		-1	0	-1	-1	0	-1	-1	6
228	5		0	1	2	-1	-1	0	0	0	0		-1	0	-1	0	0	-1	0	6
229	9		-1	1	2	-1	0	0	0	0	0		-1	0	-1	0	0	0	0	1
230	5		-1	1	2	-1	-1	0	0	0	0		-1	0	-1	0	0	-1	0	1
231	10		0	2	2	-1	-1	0	0	0	0		-1	0	-1	0	0	-1	0	1
232	4		0	1	2	-1	-1	0	0	0	0		-1	0	-1	0	0	-1	0	1
233		2	-1	1	2	-1	0	0	0	0	0	-1	-1		-1	-1	0	0	0	1
234	41		-1	2	1	-1	-1	0	0	0	0		0	-1	-1	0	0	0	0	1
235	33		0	1	1	-1	-1	0	0	0	0		-1	0	-2	-1	0	-1	0	1
236	18		-1	1	1	-1	0	0	0	0	0		0	-1	-1	0	0	-1	0	5
237	48		0	1	1	-1	0	0	0	0	0		0	-1	-1	0	0	0	0	7
238	3		0	1	2	0	-1	0	0	0	0		-1	0	-2	0	0	-1	0	1
239	4		0	1	2	0	-1	0	0	0	0		-1	0	-2	0	0	-1	0	1
240	7		-1	2	1	-1	-1	0	0	0	0		0	-1	-1	0	0	-1	0	8
241	7		-1	1	2	0	-1	0	0	0	0		-1	0	-2	0	0	-1	0	1
242	4		0	1	1	-1	-1	0	0	0	0		0	-1	-1	0	0	-1	0	1
243	5		0	1	1	-1	-1	0	0	0	0		0	-1	-1	0	0	-1	0	1
244	9		-1	1	1	-1	-1	0	0	0	0		0	-1	-1	0	0	-1	0	1
245		2	0	1	1	-1	0	0	0	0	0	-1	-1		-1	-1	0	0	0	1
246		8	-1	1	1	-1	0	0	0	0	0	-1	-1		-1	-1	0	0	0	1
247		4	0	2	2	0	0	0	0	0	0	-1	-1		-1	0	0	0	0	1
248		8	0		1	-1	0	0	0	0	0	-1	-1		-1	0	0	-1	0	1
249	44		0	1	1	-1	0	0	0	0	0		0	-1	-1	0	0	0	0	7
250		8	0	1	2	0	0	0	0	0	0	-1	-1		-1	0	0	0	0	1
251	8		0	1	2	0	0	-1	0	0	0		-1	0	-2	0	0	0	-1	1
252	12		-1	2	2	-1	-1	0	0	0	0		-1	0	-1	0	0	-1	0	1
253		4	0		1	0	0	0	0	0	0	-1	-1		-1	0	0	0	0	1
254	6		-1	2	1	-1	-1	0	0	0	0		0	-1	-1	-1	0	-1	0	1
255		4	0	2	1	-1	0	0	0	0	0	-1	-1		-1	-1	0	0	0	7
257	3		0	1	2	0	0	0	0	0	0		-1	0	-2	0	0	0	0	1
258	8		-1	1	2	-1	0	0	0	0	0		-1	0	-1	0	0	0	0	1
259	11		-1	2	1	0	0	0	0	0	0		0	-1	-2	0	0	0	0	1
260	15		0	2	2	0	0	0	0	0	0		-1	0	-2	0	0	0	0	1
261	33		-1	1	2	-1	-1	0	0	0	0		-1	0	-1	0	0	-1	0	1
262	12		0	1	2	0	-1	0	0	0	0		-1	0	-2	0	0	-1	0	1
263	9		-1	1	2	0	-1	0	0	0	0		-1	0	-2	0	0	-1	0	1
265	7		-1	2	2	0	-1	0	0	0	-1		-1	0	-2	0	0	-1	0	1
266		5	0	1	2	0	0	0	0	0	0	-1	-1		-1	0	0	0	0	1
267	42		0	1	2	-1	0	0	0	0	0		-1	0	-1	0	0	0	0	1
268	14		-1	1	2	-1	0	0	0	0	0		-1	0	-1	0	0	0	0	1
269	23		0	1	2	-1	0	0	0	0	0		-1	0	-1	0	0	0	0	1
270	2		0	1	2	0	-1	0	0	0	0		-1	0	-2	0	0	-1	0	1
271	2		0	1	2	0	0	0	0	0	0		-1	0	-2	0	0	0	0	1
272	12		-1	1	2	-1	-1	0	0	0	0		-1	0	-1	0	0	-1	0	1
273	7		0	1	2	-1	0	0	0	0	0		-1	0	-1	0	0	0	0	6
274	18		-1	1	2	-1	-1	0	0	0	0		-1	0	-1	0	0	-1	0	1
275	5		0	1	2	-1	0	0	0	0	-1		-1	0	-2	0	0	0	0	8
276	4		-1	1	1	0	-1	0	0	0	0		0	-1	-2	0	0	-1	0	1
277	3		-1	1	2	0	-1	0	0	0	0		-1	0	-2	0	0	-1	0	1
278		5	0	1	2	0	0	0	0	0	0	-1	-1		-1	0	0	0	0	1
279		4	-1	1	2	0	0	0	0	0	0	-1	-1		-1	0	0	0	0	1
280	6		0	2	2	0	-1	0	0	0	0		-1	0	-2	0	0	-1	0	1
281	2		-1	1	1	-1	-1	0	0	0	0		-1	0	-2	0	0	-1	0	4
282		8	-1	1	1	-1	0	0	0	0	0	-1	-1		-1	0	0	0	0	1
283	17		0	1	1	-1	0	0	0	0	0		0	-1	-1	-1	0	0	0	1
284	3		-1	1	2	-1	0	0	0	0	0		-1	0	-1	0	0	0	0	1
285	9		-1	1	2	0	0	0	0	0	0		-1	0	-2	-1	-1	0	0	1
286	3.25		-1	2	2	0	-1	0	0	0	-1		-1	0	-2	0	0	-1	0	7
287	7		-1	1	2	0	-1	0	0	0	0		-1	0	-2	0	0	-1	0	1
288	14		-1	1	2	-1	-1	0	0	0	0		-1	0	-1	0	0	-1	0	1
289		8	-1	2	1	-1	0	0	0	0	0	-1	-1		-1	0	0	0	0	1
290	4		-1	1	2	-1	0	0	0	0	0		-1	0	-1	0	0	0	0	1
291	7		0		1	0	0	0	0	0	0		0	-1	-2	-1	0	0	0	8
292	15		-1	1	1	-1	0	0	0	0	0		0	-1	-1	0	0	0	0	1
294		2	0	2	1	-1	0	0	0	0	0	-1	-1		-1	0	0	0	0	1
295	6		0	1	1	0	-1	0	0	0	0		0	-1	-2	-1	0	-1	0	1
296	18		0	1	2	-1	-1	0	0	0	0		-1	0	-1	0	0	-1	0	1
298	3		-1	1	2	-1	-1	0	0	0	0		-1	0	-1	0	0	-1	0	1
299		4	0	2	2	0	0	0	0	0	0	-1	-1		-1	0	0	0	0	1
310	13		0	1	2	-1	-1	0	0	0	0		-1	0	-1	0	0	0	0	6
311		1	0	2	1	-1	0	0	0	0	0	-1	-1		-1	0	0	0	0	7
312	2		-1	1	2	-1	0	0	0	0	0		-1	0	-1	0	0	0	0	1
313	2		0	1	2	0	0	0	0	0	0		-1	0	-2	0	0	0	0	1
314		4	0	1	2	0	0	0	0	0	0	-1	-1		-1	0	0	0	0	1
315	17		0	2	1	-1	0	0	0	0	0		0	-1	-1	0	0	-1	0	1
316	3		0	1	2	0	-1	0	0	0	0		-1	0	-2	0	0	0	0	1
317	2		0	1	1	0	0	0	0	0	0		0	-1	-2	0	0	0	0	7
318		4	0		2	0	0	0	0	0	0	-1	-1		-1	0	0	0	0	4
319	24		0	2	2	-1	-1	0	0	0	0		-1	0	-1	0	0	-1	0	1
320	3		0	2	2	0	-1	0	0	0	0		-1	0	-2	0	0	0	0	1
321	11		0	1	1	0	0	0	0	0	0		0	-1	-2	0	0	0	0	8
322	15		0	1	2	-1	0	0	0	0	0		-1	0	-1	0	0	0	0	1
323	2		0	1	2	0	0	0	0	0	0		-1	0	-2	0	0	0	0	4
324	8		0	2	1	0	-1	-1	0	0	0		0	-1	-2	0	0	-1	-1	1
325	13		0	1	2	-1	-1	0	0	0	0		-1	0	-1	0	0	-1	0	1
326	4		0	1	2	-1	-1	0	0	0	0		-1	0	-1	0	0	0	0	1
327	21		0	1	2	-1	0	0	0	0	0		-1	0	-1	0	0	0	0	1
328		5	0	1	1	-1	0	0	0	0	0	-1	-1		-1	0	0	0	0	1
329		1	0	1	1	-1	0	0	0	0	0	-1	-1		-1	0	0	0	0	1
330	3		0	1	2	-1	-1	0	0	0	-1		-1	0	-1	0	0	0	0	1
331		1	-1	2	2	0	0	0	0	0	0	-1	-1		-1	0	0	0	0	1
332		4	-1	2	1	0	-1	0	0	0	0	-1	-1		-1	0	0	-1	0	1
333	18		0	1	2	-1	0	0	0	0	0		-1	0	-1	0	0	0	0	6
334	12		0	1	2	-1	0	0	0	0	0		-1	0	-1	0	0	0	0	1
335	11		-1	2	2	-1	0	0	0	0	0		-1	0	-1	0	0	0	0	1
336	14		0	1	2	-1	-1	0	0	0	0		-1	0	-1	0	0	0	0	1
337	7		0	1	2	-1	0	0	0	0	0		-1	0	-1	0	0	0	0	1
338		3	0	1	2	0	0	0	0	0	0	-1	-1		-1	0	0	0	0	1
339	12		0		2	-1	-1	0	0	0	0		-1	0	-1	0	0	-1	0	6
340	17		0	1	2	-1	-1	0	0	0	0		-1	0	-1	0	0	-1	0	1
341	2		0	1	2	-1	-1	0	0	0	0		-1	0	-1	0	0	0	0	1
342	11		0	1	2	-1	-1	0	0	0	0		-1	0	-1	0	0	0	0	1
343	9		0	1	2	-1	0	0	0	0	0		-1	0	-1	0	0	0	0	1
344		1	-1	2	1	-1	0	0	0	-1	0	-1	-1		-1	0	0	0	0	1
345	2		0	1	1	0	-1	0	0	0	0		0	-1	-2	0	0	0	0	1
346	8		0	1	1	-1	-1	0	0	0	0		0	-1	-1	0	0	0	0	1
347	3		0	1	2	0	0	0	0	0	0		-1	0	-2	0	0	0	0	1
348	13		0		1	-1	-1	0	0	0	0		0	-1	-1	0	0	-1	0	1
349	36		0	2	2	0	0	0	0	0	0		0	-1	-2	0	0	0	0	4
350	10		-1	2	1	0	0	0	0	0	0		0	-1	-2	0	0	0	0	8
351	10		0		1	0	-1	0	0	0	0		0	-1	-2	0	0	0	0	8
352	27		-1	1	2	0	0	0	0	0	0		0	-1	-2	0	0	0	0	1
353	2		-1	2	2	0	-1	0	0	0	0		-1	0	-2	0	0	0	0	1
354	11		0		2	-1	-1	0	0	0	0		-1	0	-1	0	0	0	0	1
355	5		0		1	0	0	0	0	0	0		0	-1	-2	0	0	0	0	7
356	17		-1	2	2	-1	0	0	0	0	0		-1	0	-1	0	0	0	0	1
357		3	0	2	1	-1	0	0	0	-1	0	-1	-1		-1	0	0	0	0	1
358		1	-1	2	2	-1	0	0	0	0	0	0	-1		-2	0	0	0	0	6
359	7		0	2	1	0	-1	0	0	0	0		0	-1	-2	0	0	0	0	8
360	12		0	1	2	0	0	0	0	0	0		-1	0	-2	0	0	0	0	6
361	4		0	1	2	0	-1	0	0	0	0		-1	0	-2	0	0	-1	0	6
362	24		-1	2	2	-1	0	0	0	0	0		-1	0	-1	0	0	0	0	1
363	24		0	1	2	0	-1	0	0	0	0		-1	0	-2	0	0	0	0	6
364	4		0	2	2	-1	0	0	0	0	0		-1	0	-1	0	0	0	0	6
365	20		0	1	2	-1	0	0	0	0	0		-1	0	-1	0	0	0	0	4
366	5		0	1	2	0	-1	0	0	0	0		-1	0	-2	0	0	-1	0	1
367	3		0	2	2	-1	-1	0	0	0	0		-1	0	-1	0	0	0	0	1
368	54		0	1	2	-1	0	0	0	0	0		-1	0	-1	0	0	0	0	1
369	27		0	1	2	-1	0	0	0	0	0		-1	0	-1	0	0	0	0	1
370	27		0	2	2	-1	-1	0	0	0	0		-1	0	-1	0	0	-1	0	1
371	16		0	1	2	0	0	0	0	0	0		-1	0	-2	0	0	0	0	1
372	6		0		2	-1	0	0	0	0	0		-1	0	-1	0	0	0	0	1
373	31		0	1	1	0	-1	0	0	0	0		0	-1	-2	-1	0	0	-1	8
374		1	-1	2	1	-1	0	0	0	0	0	0	0		0	0	0	0	0	7
375	9		-1	2	2	-1	0	0	0	0	0		-1	0	-1	0	0	0	0	1
376	44		0	2	2	-1	0	0	0	0	0		-1	-1	-2	0	0	0	0	1
377	15		-1	2	2	0	-1	0	0	0	0		-1	0	-2	0	0	-1	0	1
378		1	0	1	2	-1	0	0	0	0	0	-1	-1		-1	0	0	0	0	1
379	59		0		2	0	-1	0	0	0	-1		-1	0	-2	0	0	-1	0	8
380	3		0		2	-1	-1	0	0	0	0		-1	0	-1	0	0	-1	0	1
381	15		0	1	2	-1	0	0	0	0	0		-1	0	-1	0	0	0	0	6
382	2		0	1	2	-1	0	0	0	0	0		-1	0	-1	0	0	0	0	1
383		1	-1	2	2	0	0	0	0	0	0	-1	-1		-1	0	0	0	0	6
384	11		0	1	2	0	-1	0	0	0	0		-1	0	-2	0	0	-1	0	1
385		2	-1	2	1	-1	0	0	0	0	0	-1	-1		-1	0	0	0	0	7
386	16		0		2	-1	-1	0	0	0	0		-1	0	-1	0	0	-1	0	1
387	8		0	1	2	-1	-1	0	0	0	0		-1	0	-1	0	0	0	0	1
388	4		0	1	2	-1	0	0	0	0	0		-1	0	-1	0	0	0	0	1
389	3		0	1	1	-1	0	0	0	0	0		0	-1	-1	0	0	0	0	1
390	10		0	1	2	0	-1	0	0	0	0		-1	0	-2	0	0	0	0	1
391	9		0	1	2	-1	-1	0	0	0	0		-1	0	-1	0	0	0	0	1
392	19		0	2	2	-1	-1	0	0	0	0		-1	0	-1	0	0	-1	0	6
393		2	0	2	1	-1	0	0	0	0	0	-1	-1		-1	0	0	0	0	1
394	22		0	1	1	0	0	0	0	0	0		0	-1	-2	0	0	0	0	1
395	2		-1	2	2	0	-1	0	0	0	0		-1	0	-2	0	0	0	0	1
396	33		0	2	2	-1	-1	0	0	0	0		-1	0	-1	0	0	-1	0	1
397	26		0	1	2	-1	-1	0	0	0	0		-1	0	-1	0	0	-1	0	1
398	9		-1	1	2	-1	-1	0	0	0	0		-1	0	-1	0	0	0	0	1
399	11		0	1	2	-1	0	0	0	0	0		-1	0	-1	0	0	0	0	1
410	7		0	1	1	0	-1	0	0	0	-1		0	-1	-2	0	0	0	0	7
411	10		-1	2	2	-1	-1	0	0	0	-1		-1	0	-2	0	0	-1	0	1
412	6		0	1	2	0	0	0	0	0	0		-1	0	-2	0	0	0	0	1
413	8		-1	2	2	0	-1	0	0	0	0		-1	0	-2	0	0	0	0	1
415	4		-1	2	2	-1	-1	0	0	0	0		-1	0	-1	0	0	-1	0	6
417	12		0	1	2	-1	0	-1	0	0	0		-1	0	-1	0	0	0	-1	1
418	27		0	1	2	-1	-1	0	0	0	0		-1	0	-1	0	0	-1	0	1
419	18		0	1	2	-1	0	0	0	0	0		-1	0	-1	0	0	0	0	3
420	9		0	2	2	-1	0	0	0	0	0		-1	0	-1	0	0	0	0	1
422	8		0	1	2	0	-1	0	0	0	0		-1	0	-2	0	0	0	0	1
423		4	0	1	2	0	0	0	0	0	0	-1	-1		-1	0	0	0	0	4
424	10		0	1	2	-1	0	0	0	0	0		-1	0	-1	0	0	0	0	1
425	14		0	1	1	-1	-1	0	0	0	0		0	-1	-1	0	0	-1	0	6
426		3	0	1	1	0	0	0	0	0	0	-1	-1		-1	0	0	0	0	1
427	7		-1	1	1	0	0	0	0	0	0		0	-1	-2	0	0	0	0	1
428	4		0	1	1	-1	0	0	0	0	0		0	-1	-1	0	0	0	0	1
429	2		0	1	1	0	0	0	0	0	0		0	-1	-2	0	0	0	0	1
430	4.5		0	1	2	-1	0	0	0	0	0		-1	0	-1	0	0	0	0	1
431	19		0	1	2	-1	-1	0	0	0	0		-1	0	-1	0	0	-1	0	7
432	16		-1	2	1	-1	0	0	0	0	0		0	-1	-1	0	0	-1	0	1
433	11		0	1	1	0	0	0	0	0	0		0	-1	-2	0	0	0	0	1
434	26		0	1	2	-1	0	0	0	0	0		-1	0	-1	0	0	0	0	1
435	5		0	1	2	-1	0	0	0	0	0		-1	0	-1	0	0	0	0	1
436	9		0	1	2	-1	0	0	0	0	0		-1	0	-1	0	0	0	0	1
437	8		0		1	-1	-1	0	0	0	0		0	-1	-1	0	0	0	0	7
438		1	0	1	1	-1	0	0	0	0	0	-1	-1		-1	-1	0	0	0	7
439		4	0	1	1	-1	0	0	0	0	0	-1	-1		-1	-1	-1	0	0	1
440	7		0		2	0	-1	0	0	0	0		-1	0	-2	0	0	0	0	1
441	6		0	1	2	-1	0	0	0	0	0		-1	0	-1	0	0	0	0	8
442	12		0	1	2	-1	0	0	0	0	0		-1	0	-1	0	0	0	0	1
443	3		0	1	2	-1	-1	0	0	0	0		-1	0	-1	0	0	-1	0	1
444	4		0	1	2	-1	0	0	0	0	0		-1	0	-1	0	0	0	0	1
445	7		0	1	2	-1	-1	0	0	0	-1		-1	0	-2	0	0	-1	0	1
446	17		0	1	2	-1	0	0	0	0	0		-1	0	-1	0	0	0	0	1
447	8		-1	2	2	-1	0	-1	0	0	0		-1	0	-1	0	0	0	0	1
448	9		-1	1	2	-1	0	0	0	0	0		-1	0	-1	0	0	0	0	1
450	35		0	1	2	-1	0	0	0	0	0		-1	0	-1	0	0	0	0	1
451	13		0	1	2	-1	-1	0	0	0	0		-1	-1	-2	0	0	-1	0	3
453	9		-1	1	1	0	0	0	0	0	0		0	-1	-2	0	0	0	0	1
454	2.5		0	1	2	0	-1	0	0	0	0		-1	0	-2	0	0	-1	0	1
455	10		0	1	1	0	0	0	0	0	0		0	-1	-2	0	0	0	0	7
456	7		0	1	2	-1	0	0	0	0	0		-1	0	-1	0	0	0	0	1
457	8		0	1	2	-1	0	0	0	0	0		-1	0	-1	0	0	0	0	1
458	7		0		1	0	0	0	0	0	0		0	-1	-2	0	0	0	0	1
459		6	-1		1	-1	0	0	0	0	0	-1	-1		-1	-1	0	0	0	6
460	4		0	1	1	0	-1	0	0	0	0		0	-1	-2	0	0	0	0	1
461	7		-1	1	2	-1	0	0	0	0	0		-1	0	-1	0	0	0	0	1
462		5	-1		1	-1	0	0	0	0	0	-1	-1		-1	0	0	0	0	1
463	19		0	1	2	-1	-1	0	0	0	-1		-1	0	-2	0	-1	-1	0	3
464	12		0	2	2	-1	-1	0	0	0	0		-1	0	-1	-1	0	-1	0	2
466	8		-1	2	1	0	-1	0	0	0	0		0	-1	-2	0	0	0	0	7
467		7	-1	1	1	-1	0	0	0	0	0	-1	-1		-1	-1	0	0	0	1
468	18		-1	2	1	-1	0	0	0	0	0		0	-1	-1	0	0	-1	0	1
469	6		0	1	1	-1	0	0	0	0	0		0	-1	-1	0	0	0	0	8
470	8		-1	2	2	0	-1	0	0	0	0		-1	0	-2	0	0	0	0	1
471	6		-1	2	2	0	0	0	0	0	0		-1	0	-2	0	0	0	0	1
472	5		0	1	2	0	-1	0	0	0	0		-1	0	-2	0	0	-1	0	1
475	54		-1	1	2	-1	0	0	0	0	0		-1	0	-1	0	0	0	0	1
476	23		0	1	2	0	-1	0	0	0	0		-1	0	-2	0	0	-1	0	1
477	7		0		2	0	0	0	0	0	0		-1	0	-2	0	0	0	0	1
478	9		-1	1	2	0	-1	0	0	0	0		-1	0	-2	0	0	0	0	1
479	40		0	1	2	0	0	0	0	0	0		-1	0	-2	-1	0	0	0	1
480	18		0	1	2	-1	-1	0	0	0	0		-1	0	-1	0	0	-1	0	1
481	2		0	2	2	0	-1	0	0	0	0		-1	0	-2	0	0	0	0	1
482	9		0	1	2	0	0	0	0	0	0		-1	0	-2	0	0	0	0	1
483	5		0	1	2	-1	-1	-1	0	0	0		-1	0	-1	0	0	-1	-1	1
484	24		-1	1	2	-1	0	0	0	0	0		-1	0	-1	0	0	0	0	1
485	2.5		0	1	1	0	0	0	0	0	0		0	-1	-2	0	0	0	0	1
486	4		0	1	2	-1	-1	0	0	0	0		-1	0	-1	0	0	0	0	1
487	8		0	1	2	-1	-1	0	0	0	0		-1	0	-1	0	0	0	0	1
488	11		0	1	2	0	-1	0	0	0	0		-1	0	-2	0	0	-1	0	1
489	14		0		1	-1	-1	0	0	0	-1		0	-1	-2	0	0	0	0	1
490	20		0	1	1	-1	0	0	0	0	0		0	-1	-1	-1	0	0	0	1
491	4		0	1	2	0	-1	0	0	0	0		-1	0	-2	0	0	0	0	1
492	3		0	1	1	-1	-1	0	0	0	0		0	-1	-1	0	0	0	0	8
494	10		0	1	1	0	0	0	0	0	0		0	-1	-2	0	0	0	0	1
495	7		0	1	2	0	0	0	0	0	0		-1	0	-2	0	0	0	0	1
496	2		0	1	2	0	0	0	0	0	0		-1	0	-2	0	0	0	0	4
497		3	0		2	0	0	0	0	0	0	0	-1		-2	0	0	0	0	1
510	17		-1	2	1	-1	0	0	0	0	0		0	-1	-1	-1	0	-1	-1	1
511	6		-1	2	2	0	-1	0	0	0	0		-1	-1	-2	-1	0	-1	0	8
512	6		0		2	0	0	0	0	0	0		-1	-1	-2	0	0	0	0	1
513	44		-1	1	2	-1	0	0	0	0	0		-1	0	-1	0	0	0	0	1
514	13		0	2	2	-1	-1	0	0	0	0		-1	0	-1	0	-1	-1	0	1
515	4		0	1	1	0	-1	0	0	0	0		-1	-1	-2	-1	0	-1	0	7
516	16		-1	1	2	-1	-1	0	0	0	0		-1	0	-1	0	0	-1	0	1
517	2		0	1	2	0	0	0	0	0	0		-1	0	-2	0	0	0	0	2
518	20		0	1	2	-1	0	0	0	0	0		-1	0	-1	0	0	0	0	1
519	11		-1	1	1	-1	0	0	0	0	0		0	-1	-1	-1	-1	0	0	2
520	11		0	1	2	0	0	0	0	0	0		-1	0	-2	0	0	0	0	3
521	13		0	1	1	-1	-1	-1	0	0	0		0	-1	-1	0	0	-1	0	1
522	3		-1	1	1	-1	0	0	0	0	0		-1	-1	-2	-1	0	0	0	8
523	5		-1	1	2	-1	0	0	0	0	0		-1	0	-1	0	0	0	0	2
525	9		0	1	2	0	0	0	0	0	0		-1	-1	-2	-1	0	0	0	7
526	5		0	2	2	-1	0	-1	0	0	0		-1	-1	-2	0	0	0	0	7
527		4	0		1	-1	0	0	0	0	0	-1	-1		-1	0	-1	0	0	8
530	2		-1	2	2	0	-1	0	0	0	0		-1	0	-2	0	0	-1	0	2
531	29		-1	1	1	-1	0	0	0	0	0		0	-1	-1	-1	0	-1	0	8
532	5		0		2	0	-1	0	0	0	0		-1	0	-2	0	0	-1	0	3
533		1	0	1	1	-1	0	0	0	0	0	-1	-1		-1	0	0	0	0	7
534		2	0	1	1	0	0	0	0	0	0	-1	-1		-1	0	0	0	0	1
535	5		-1	2	1	0	0	0	0	0	0		-1	-1	-2	0	0	0	0	6
537	2		0	2	1	-1	-1	0	-1	0	0		-1	-1	-2	0	0	-1	0	8
538	8		-1	1	2	-1	-1	0	0	0	0		-1	0	-1	0	0	-1	0	2
539	10		0	1	2	0	-1	0	0	0	0		-1	-1	-2	0	0	-1	0	3
540	24		-1	1	1	-1	-1	0	0	0	0		0	-1	-1	0	0	-1	0	1
541		4	0	1	1	-1	0	0	0	0	0	-1	-1		-1	-1	0	0	0	1
542	3		0	2	1	-1	-1	0	0	0	0		-1	-1	-2	0	0	-1	0	1
544	27		-1	1	1	-1	-1	0	0	0	0		0	-1	-1	0	0	0	0	1
545		4	0	1	2	0	0	0	0	0	0	-1	-1		-1	0	0	0	0	1
546		1	0	1	1	-1	0	0	0	-1	0	-1	-1		-1	0	0	0	0	1
547	2		0	1	2	0	0	0	0	0	-1		-1	0	-2	0	0	0	0	2
548	24		0	1	2	-1	-1	0	0	0	0		-1	0	-1	0	0	-1	0	1
549	10		-1	2	1	0	-1	0	0	0	0		-1	-1	-2	-1	0	0	0	7
550	4		0	1	2	0	-1	0	0	0	0		-1	0	-2	-1	-1	-1	0	2
552	36		0	1	1	-1	-1	0	0	0	-1		0	-1	-2	0	0	0	0	1
553	5		0	2	2	-1	-1	0	0	0	0		-1	-1	-2	-1	0	-1	0	1
554	11		0	1	2	-1	0	0	0	0	0		-1	-1	-2	0	0	0	0	3
555	6		-1	1	1	-1	-1	-1	0	0	0		-1	-1	-2	-1	0	0	0	7
556	14		-1	2	1	-1	0	0	0	0	0		0	-1	-1	0	0	0	0	4
557	6		0	1	2	-1	-1	0	0	0	0		-1	-1	-2	0	0	-1	0	8
558	22		0	1	2	-1	-1	0	0	0	0		-1	0	-1	0	0	-1	0	1
559	12		-1	1	1	-1	-1	-1	0	0	0		0	-1	-1	0	0	-1	0	1
560	8		0		2	-1	-1	0	0	0	0		-1	0	-1	0	0	-1	0	2
561	2		0	1	1	-1	-1	0	0	0	0		-1	-1	-2	0	0	0	0	1
562	8		0	1	2	-1	0	0	0	0	0		-1	0	-1	0	0	0	0	2
563	3		0	1	2	0	0	0	0	0	0		-1	-1	-2	0	0	0	0	1
564	11		0	1	2	0	-1	0	0	0	0		-1	0	-2	0	0	-1	0	2
565	6		0	1	1	0	0	0	0	0	-1		-1	0	-2	0	0	0	0	2
567	11		0	2	2	0	0	0	0	0	0		-1	0	-2	0	0	0	0	2
568	2		0	2	1	0	-1	0	-1	0	0		-1	-1	-2	0	-1	-1	0	1
569	9		0	2	2	-1	-1	0	0	0	0		-1	0	-1	0	0	-1	0	3
570	2		0	1	2	-1	0	0	0	0	0		-1	0	-1	0	0	0	0	2
571	4		0		2	0	0	0	0	0	0		-1	-1	-2	0	0	0	0	1
572	28		0	2	1	-1	-1	0	0	0	0		0	-1	-1	0	0	0	0	1
573	10		0		2	0	-1	0	0	0	0		-1	0	-2	0	0	-1	0	1
574		4	0	1	2	0	0	0	0	0	0	-1	-1		-1	0	0	0	0	1
575	3		0	1	2	0	0	0	0	0	0		-1	0	-2	0	0	0	0	1
576		4	0	1	2	0	0	0	0	0	0	-1	-1		-1	0	0	0	0	1
577	6		0	1	1	0	-1	-1	-1	-1	-1		0	-1	-2	0	0	-1	0	1
578	7		0	1	2	0	-1	0	0	0	0		-1	0	-2	0	0	0	0	1
579	7		0	2	2	0	0	0	0	0	0		-1	0	-2	0	0	0	0	6
580	16		-1	2	1	-1	0	0	0	0	-1		0	-1	-2	0	0	0	0	7
581	14		0	1	1	-1	0	0	0	0	0		0	-1	-1	0	0	0	0	1
582	4		-1	2	1	-1	0	0	0	0	0		0	-1	-1	0	0	0	0	7
583	17		-1	2	2	0	-1	0	0	0	0		-1	0	-2	0	-1	0	0	6
584	4		0	1	2	0	0	0	0	0	0		-1	0	-2	0	0	0	0	6
585	3		0	2	1	-1	0	0	0	0	0		0	-1	-1	0	0	0	0	6
586	7		0	2	1	-1	0	0	0	0	0		0	-1	-1	0	0	0	0	1
587		4	0	1	2	-1	0	0	0	0	0	-1	-1		-1	0	0	0	0	1
588	13		-1	2	1	-1	-1	0	0	0	0		0	-1	-1	0	0	0	0	4
589	13		-1	2	1	-1	-1	0	0	0	0		0	-1	-1	-1	0	0	0	1
590	4		0	1	1	-1	-1	0	0	0	0		0	-1	-1	0	0	-1	0	7
591	5		-1	1	2	-1	0	0	0	0	0		-1	0	-1	0	0	0	0	4
593	10		0	2	2	0	0	0	0	0	0		-1	0	-2	0	0	0	0	1
594	36		-1	1	1	-1	0	0	0	0	-1		0	-1	-2	-1	0	0	0	4
595	8		0	2	2	0	-1	0	0	0	0		-1	0	-2	0	0	-1	0	1
596	10		0	1	2	0	0	0	0	0	0		0	-1	-2	0	0	0	0	1
597	3		0	1	2	0	0	0	0	0	0		-1	0	-2	0	0		0	1
598	13		0	1	2	0	0	0	0	0	0		-1	0	-2	0	0	0	0	1
599	58		0	1	1	-1	-1	0	0	0	0		0	-1	-1	-1	0	0	0	8
610	3		0	1	1	0	-1	0	0	0	0		0	-1	-2	-1	0	-1	0	1
611	2		0	1	2	-1	-1	0	0	0	0		-1	0	-1	0	0	-1	0	4
612	14		0	1	2	-1	-1	-1	0	0	0		-1	0	-1	0	0	-1	0	1
613	10		0	1	2	-1	-1	-1	0	0	0		-1	0	-1	0	0	-1	-1	1
614	7		0	1	2	-1	0	0	0	0	0		-1	0	-1	0	0	0	0	1
615	5		0	1	2	-1	-1	0	0	0	0		-1	0	-1	0	0	-1	0	4
616	12		0	1	2	-1	-1	0	0	0	0		-1	0	-1	0	0	-1	0	1
617	5		0	1	2	-1	-1	0	0	0	0		-1	0	-1	0	-1	-1	0	1
618	4		0	1	2	-1	0	0	0	0	0		-1	0	-1	0	0	0	0	6
619	9		0	1	1	0	-1	0	0	0	0		0	-1	-2	0	0	-1	0	1
620	7		0	1	2	-1	0	0	0	0	0		-1	0	-1	0	0	0	0	1
621	6		0	2	1	-1	0	0	0	0	0		0	-1	-1	-1	0	0	0	1
622	24		-1	2	1	-1	0	0	0	0	0		0	-1	-1	0	0	-1	0	1
623	3		0	1	1	0	-1	-1	0	0	0		0	-1	-2	-1	0	-1	-1	1
624	39		0	1	2	-1	-1	0	0	0	-1		-1	0	-2	0	0	-1	0	1
625	9		0	1	1	0	-1	0	0	0	0		0	-1	-2	0	0	-1	0	1
626	6		0	1	2	-1	-1	-1	0	0	0		-1	0	-1	0	0	-1	-1	1
627	4		0	1	2	-1	-1	0	0	0	0		-1	0	-1	0	0	-1	0	1
628	7		0	1	2	0	-1	-1	0	0	0		-1	0	-2	0	0	-1	-1	4
629	2		0	1	2	-1	-1	-1	0	0	0		-1	0	-1	0	0	-1	-1	8
630	2		0	1	1	0	-1	-1	0	0	0		0	-1	-2	0	0	-1	-1	8
631	20		0	1	2	-1	-1	0	0	0	0		-1	0	-1	0	0	-1	0	1
632	2		-1	1	2	-1	-1	0	0	0	0		-1	0	-1	0	0	-1	0	1
633	2		0	1	2	-1	-1	0	0	0	0		-1	0	-1	0	0	-1	0	1
635	6		0	1	2	-1	-1	0	0	0	0		-1	0	-1	0	0	-1	0	1
636	13		0	1	2	-1	-1	0	0	0	0		-1	0	-1	0	0	-1	0	1
637	12		-1	2	2	-1	-1	0	0	0	0		-1	0	-1	0	0	-1	0	1
638	3		0	1	2	-1	-1	0	0	0	0		-1	0	-1	0	0	-1	0	1
639	10		0	1	2	-1	-1	0	0	0	0		-1	0	-1	0	0	-1	0	1
640	6		0	1	2	-1	-1	0	0	0	0		-1	0	-1	0	0	-1	0	1
641	7		0	1	2	-1	-1	0	0	0	0		-1	0	-1	0	0	-1	0	1
642	20		0	1	2	-1	0	0	0	0	0		-1	0	-1	0	0	0	0	1
643	5		0	1	2	-1	-1	0	0	0	0		-1	0	-1	0	0	-1	0	1
644	28		0	1	2	-1	-1	0	0	0	0		-1	0	-1	0	0	-1	0	1
645	6		0	1	2	-1	-1	0	0	0	0		-1	0	-1	0	0	-1	0	1
646	8		0	1	1	0	-1	0	0	0	0		0	-1	-2	0	0	-1	0	1
647	25		0	1	2	-1	-1	0	0	0	0		-1	0	-1	0	0	-1	0	1
648	2		-1	1	2	-1	-1	0	0	0	0		-1	0	-1	0	0	-1	0	1
649	4		0	1	2	-1	-1	0	0	0	0		-1	0	-1	0	0	-1	0	1
650	8		0	1	2	0	-1	0	0	0	0		-1	0	-2	0	0	-1	0	1
651	3		-1	1	2	-1	-1	0	0	0	0		-1	0	-1	0	0	-1	0	1
652	3		0	1	2	-1	-1	0	0	0	0		-1	0	-1	0	0	-1	0	1
653	24		0	1	2	-1	0	0	0	0	0		-1	0	-1	0	0	0	0	1
654	29		0	1	2	-1	0	0	0	0	0		-1	0	-1	0	0	0	0	4
655	25		-1	2	2	-1	-1	0	0	0	0		-1	0	-1	0	0	-1	0	6
656	6		0	1	2	0	-1	0	0	0	0		-1	0	-2	0	0	-1	0	1
657	4		0	2	2	0	0	0	0	0	-1		-1	0	-2	0	0	0	0	1
658	8		0	1	2	0	0	0	0	0	0		-1	0	-2	0	0	0	0	4
659	3		0	1	2	0	-1	0	0	0	0		-1	0	-2	0	0	-1	0	1
660	18		0	1	2	-1	0	0	0	0	0		-1	0	-1	0	0	0	0	1
661	7		0	1	2	-1	0	0	0	0	0		-1	0	-1	0	0	0	0	1
662	5		0	2	2	0	-1	0	0	0	0		-1	0	-2	0	0	-1	0	1
663	23		-1	1	2	-1	-1	0	0	0	0		-1	0	-1	0	0	-1	0	1
664	3		0	1	1	0	-1	0	0	0	0		0	-1	-2	-1	0	-1	0	1
665	4		-1	1	2	-1	-1	0	0	0	0		-1	0	-1	0	0	-1	0	1
666	2		-1	2	2	-1	-1	0	0	0	0		-1	0	-1	0	0	0	0	1
667	3		0	1	2	-1	-1	0	0	0	0		-1	0	-1	0	0	-1	0	1
668	15		0	1	2	-1	-1	0	0	0	-1		-1	0	-2	0	0	-1	0	8
669	32		0	1	2	-1	-1	0	0	0	0		-1	0	-1	0	0	-1	0	1
670	11		0	1	2	-1	-1	0	0	0	0		-1	0	-1	0	0	-1	0	1
671	6		0	1	2	0	-1	0	0	0	-1		-1	0	-2	0	0	-1	0	1
672	5		-1		2	-1	-1	0	0	0	0		-1	0	-1	0	0	-1	0	1
673	19		0	2	1	-1	0	0	0	0	0		0	-1	-1	0	0	0	0	1
674	14		-1	2	2	-1	-1	0	0	0	0		-1	0	-1	0	0	-1	0	1
675	32		0	1	2	-1	0	0	0	0	0		-1	0	-1	0	0	0	0	6
676	9		-1	1	1	0	0	0	0	0	0		0	-1	-2	-1	0	0	0	7
677	3		0	1	2	-1	-1	0	0	0	0		-1	0	-1	0	0	-1	0	4
678	16		0	1	2	-1	-1	0	0	0	-1		-1	0	-2	0	0	-1	0	1
679	3		0	2	2	0	-1	0	0	0	0		-1	0	-2	0	0	-1	0	1
680	8		0	1	2	0	0	0	0	0	0		-1	0	-2	0	0	0	0	1
681		2	0	2	2	-1	0	0	0	0	0	-1	-1		-1	0	0	0	0	1
682		4	0		2	0	0	0	0	0	0	-1	-1		-1	0	0	0	0	1
683		4	-1	2	2	-1	0	0	0	0	0	-1	-1		-1	0	0	0	0	1
684		4	0	1	2	0	0	0	0	0	0	-1	-1		-1	-1	0	0	0	4
685		4	0	1	2	0	0	0	0	0	0	-1	-1		-1	0	0	0	0	1
686		4	0	1	2	0	0	0	0	0	0	-1	-1		-1	0	0	0	0	1
687		3	0	1	2	0	0	0	0	0	0	-1	-1		-1	0	0	0	0	8
688		3	0	1	1	-1	0	0	0	0	0	-1	-1		-1	0	0	0	0	1
689	3		0	1	1	0	0	0	0	0	-1		0	-1	-2	0	0	0	0	6
690	21		0	1	2	-1	-1	-1	0	0	0		-1	0	-1	0	0	-1	0	1
691	40		0	2	2	0	-1	0	0	0	-1		-1	0	-2	0	0	-1	0	1
692	48		0	1	2	-1	0	0	0	0	0		-1	0	-1	0	0	0	0	1
693	23		0	1	2	-1	-1	0	0	0	0		-1	0	-1	0	0	-1	0	1
694	15		0	1	2	-1	0	0	0	0	0		-1	0	-1	0	0	0	0	1
695	8		0	1	2	-1	0	0	0	0	0		-1	0	-1	0	0	0	0	1
696	9		0	1	2	0	-1	0	0	0	0		-1	0	-2	0	0	-1	0	1
697	21		0	2	2	-1	-1	0	0	0	0		-1	0	-1	0	0	-1	0	1
698	36		0	1	2	-1	0	0	0	0	0		-1	0	-1	0	0	0	0	1
699	3		-1	1	2	0	0	0	0	0	0		-1	0	-2	0	0	0	0	1
710	3		0	1	2	0	-1	0	0	0	0		-1	0	-2	0	0	-1	0	6
711	6		0	1	2	-1	0	0	0	0	0		-1	0	-1	0	0	0	0	1
712	9		-1	2	2	-1	-1	0	0	0	0		-1	0	-1	0	0	-1	-1	4
713	10		-1	1	2	-1	-1	0	0	0	0		-1	0	-1	0	0	-1	0	1
714	15		0	1	2	-1	-1	0	0	0	0		-1	0	-1	0	0	-1	0	1
716	6		-1	1	1	0	-1	0	0	0	0		0	-1	-2	0	0	-1	0	1
717	5		0	1	2	-1	0	0	0	0	0		-1	0	-1	0	0	0	0	6
718		5	0	1	2	0	0	0	0	0	0	-1	-1		-1	0	0	0	0	1
719	14		0	1	2	-1	0	0	0	0	0		-1	0	-1	0	0	0	0	1
720	30		0		2	-1	-1	0	0	0	0		-1	0	-1	0	0	-1	0	1
721	11		0	2	1	0	-1	0	0	0	0		0	-1	-2	0	0	-1	0	4
722	11		0	2	1	0	-1	0	0	0	0		0	-1	-2	-1	-1	-1	0	7
723	15		-1	2	2	0	-1	0	0	0	-1		-1	0	-2	0	-1	-1	0	8
725	17		0	1	2	-1	-1	0	0	0	0		-1	0	-1	0	0	-1	0	1
726	12		0	1	2	-1	0	0	0	0	0		-1	0	-1	0	0	0	0	1
727	26		0	1	2	-1	-1	0	0	0	0		-1	0	-1	0	0	-1	0	1
728		4	0	1	2	0	0	0	0	0	0	-1	-1		-1	0	0	0	0	1
729	3		0	1	2	-1	0	0	0	0	0		-1	0	-1	0	0	0	0	1
731	20		0	1	2	-1	-1	0	0	0	0		0	-1	-2	0	0	-1	0	4
732	41		0	1	2	-1	-1	0	0	0	0		-1	0	-1	0	0	-1	0	1
733	3		0		2	-1	-1	0	0	0	0		-1	0	-1	0	0	-1	0	4
734	36		-1	1	2	0	0	0	0	0	0		0	-1	-2	-1	0	0	0	1
735	5		0	1	2	-1	-1	-1	0	0	0		-1	0	-1	0	0	-1	-1	1
738	6		0	2	2	0	0	0	0	0	0		-1	0	-2	0	0	0	0	1
739	7		0	1	2	-1	-1	0	0	0	0		-1	0	-1	0	0	-1	0	1
740	16		0	1	2	-1	-1	0	0	0	0		-1	0	-1	0	0	-1	0	1
741	15		0	1	2	0	0	0	0	0	0		-1	0	-2	0	0	0	0	1
742	13		0	1	2	-1	-1	-1	0	0	0		-1	0	-1	0	0	-1	0	1
743	3		0	1	2	-1	-1	0	0	0	0		-1	0	-1	0	0	-1	0	1
744	6		0	1	2	-1	-1	0	0	0	0		-1	0	-1	0	0	-1	0	1
745	3		0		1	0	-1	0	0	0	0		0	-1	-2	-1	0	-1	0	1
746		5	0	1	2	0	0	0	0	0	0	-1	-1		-1	0	0	0	0	4
747	6		0	1	2	-1	-1	0	0	0	0		-1	0	-1	0	0	-1	0	1
748	17		0	1	2	-1	-1	0	0	0	0		-1	0	-1	0	0	-1	0	1
749		4	0	1	1	-1	0	0	0	0	0	-1	-1		-1	0	0	0	0	1
750		2	0	1	1	-1	0	0	0	0	0	-1	-1		-1	0	0	0	0	1
751	9		-1	1	2	0	-1	0	0	0	0		-1	0	-2	0	0	-1	0	1
752	36		0	1	1	-1	0	0	0	0	0		0	-1	-1	0	0	-1	0	1
753	2		0	1	2	0	0	0	0	0	0		-1	0	-2	0	0	0	0	4
754		5	0		2	0	0	0	0	0	0	-1	-1		-1	0	0	0	0	1
755		8	0	1	2	0	-1	0	0	0	0	-1	-1		-1	0	0	-1	0	1
756		6	0	2	2	0	-1	0	0	0	0	0	0		0	0	0	-1	0	1
757	5		0	1	2	-1	-1	0	0	0	0		-1	0	-1	0	0	-1	0	4
758	2		0	1	2	0	0	0	0	0	0		-1	0	-2	-1	0	0	0	1
759	19		0	1	2	-1	0	0	0	0	0		-1	0	-1	0	0	0	0	1
760		4	0		1	-1	0	0	0	0	0	-1	-1		-1	-1	0	0	0	7
761	15		0	1	2	-1	0	0	0	0	0		-1	0	-1	0	0	0	0	1
762		3	0	1	1	-1	0	0	0	0	0	-1	-1		-1	0	0	0	0	1
763	11		0	2	2	-1	0	0	0	0	0		-1	0	-1	0	0	0	0	1
764	18		0	1	2	-1	0	0	0	0	0		-1	0	-1	0	0	0	0	1
765	2		0	1	2	0	0	0	0	0	0		-1	0	-2	0	0	0	0	4
766	4		0	1	2	-1	-1	0	0	0	0		-1	0	-1	0	0	-1	0	4
767	12		-1	1	2	-1	-1	0	0	0	0		-1	0	-1	0	0	-1	0	1
768	5		0	1	2	0	-1	0	0	0	0		-1	0	-2	0	0	-1	0	6
769	9		0		2	-1	-1	0	0	0	0		-1	0	-1	0	0	-1	0	6
770	3		0	1	2	-1	0	0	0	0	0		-1	0	-1	0	0	0	0	1
771	8		0	1	2	-1	-1	0	0	0	0		-1	0	-2	0	0	-1	0	1
772		5	0	1	2	0	0	0	0	0	0	-1	-1		-1	0	0	0	0	4
773	2		0	1	2	-1	-1	0	0	0	0		-1	0	-1	0	0	-1	-1	1
774	20		-1	1	2	0	0	0	0	0	0		-1	0	-2	0	0	0	0	1
775	14		0	2	2	0	0	0	0	0	0		-1	0	-2	0	0	0	0	1
776	10		0	1	1	0	0	0	0	0	0		0	-1	-2	-1	0	0	0	1
777	2		0	1	1	0	0	0	0	0	0		0	-1	-2	0	0	0	0	1
779	19		0	1	1	-1	-1	-1	0	0	-1		0	-1	-2	0	0	0	0	1
780	19		0		2	-1	-1	0	0	0	0		-1	0	-1	0	0	-1	0	1
781		8	0		1	-1	0	0	0	0	0	-1	-1		-1	0	0	0	0	1
782	8		0	1	2	-1	0	0	0	0	0		-1	0	-1	0	0	0	0	1
783	7		0		2	0	-1	0	0	0	0		-1	0	-2	0	0	-1	0	1
784	16		0	1	2	0	-1	0	0	0	0		-1	0	-2	0	-1	-1	0	1
785	8		0	1	2	-1	-1	0	0	0	0		-1	0	-1	0	0	-1	0	1
786	9		0		1	-1	0	0	0	0	0		0	-1	-1	0	0	0	0	1
787		4	0	1	1	-1	0	0	0	0	0	-1	-1		-1	0	0	0	0	1
789	21		0	1	2	-1	-1	0	0	0	0		-1	0	-1	-1	-1	-1	0	1
791	11		0		2	0	-1	0	0	0	0		-1	0	-2	0	0	-1	0	1
792		8	-1	1	1	-1	0	0	0	0	0	-1	-1		-1	-1	-1	0	0	1
793	24		0	1	2	-1	0	0	0	0	0		-1	0	-1	0	0	0	0	1
794		5	0	1	1	-1	0	0	0	0	0	-1	-1		-1	0	0	0	0	1
796		5	0		1	0	0	0	0	0	0	-1	-1		-1	0	0	0	0	1
797	4		0	1	1	-1	-1	0	0	0	0		0	-1	-1	0	0	-1	0	1
798	35		-1	1	2	-1	0	0	0	0	0		-1	0	-1	0	0	0	0	2
799	2		-1	1	1	0	0	-1	0	0	0		0	-1	-2	0	0	0	-1	1
810	33		0	1	1	-1	-1	0	0	0	0		0	-1	-1	0	0	0	0	1
811	50		0	1	1	-1	-1	0	0	0	0		0	-1	-1	0	0	-1	0	1
812	6		-1	2	1	0	0	0	0	0	-1		0	-1	-2	0	0	0	0	4
813	2		-1	1	1	-1	-1	0	0	0	0		0	-1	-1	0	0	-1	0	4
814	5		-1	1	1	-1	0	0	0	0	-1		0	-1	-1	0	0	0	0	8
815	3		0	1	2	-1	-1	0	0	0	0		-1	0	-1	0	0	0	0	1
816	30		0	1	2	-1	-1	0	0	0	0		-1	0	-1	0	0	0	0	1
817	48		-1	2	1	-1	0	0	0	0	0		-1	0	-2	0	0	0	0	1
818	18		0	1	2	-1	-1	0	0	0	0		-1	0	-1	0	0	0	0	1
819	8		0	1	2	-1	-1	0	0	0	0		-1	0	-1	0	0	0	0	1
820	4		0	1	1	-1	0	0	0	0	-1		0	-1	-1	0	0	0	0	5
821	2		0	2	2	0	-1	0	0	0	0		-1	0	-2	0	0	0	0	1
822	9		-1	2	2	-1	-1	0	0	0	0		-1	0	-1	0	0	0	0	1
823	36		0	1	2	-1	-1	0	0	0	0		-1	0	-1	0	0	0	0	5
824	36		-1	2	1	-1	0	0	0	0	0		0	-1	-1	-1	0	0	0	1
825	7		0	1	1	0	-1	0	0	0	0		0	-1	-2	0	0	0	0	7
826	9		0	1	1	0	0	0	0	0	0		0	-1	-2	0	0	0	0	1
827	7		0	1	2	-1	-1	0	0	0	0		-1	0	-1	0	0	0	0	1
828	6		-1	2	2	-1	-1	0	0	0	0		-1	0	-1	0	0	0	0	8
829	12		0	2	2	-1	-1	0	0	0	0		-1	0	-1	0	0	-1	0	4
830	17		-1	1	2	-1	-1	0	0	0	-1		-1	0	-2	0	0	0	0	5
831	24		0	1	2	0	-1	0	0	0	0		-1	0	-2	0	0	0	0	1
832	13		0	1	2	-1	0	0	0	0	0		-1	0	-1	0	0	0	0	1
833	4		0	1	1	0	0	0	0	0	0		0	-1	-2	0	0	0	0	1
834	24		0	1	2	-1	-1	0	0	0	0		-1	0	-1	0	0	0	0	1
835	5		-1	2	2	-1	-1	0	0	0	0		-1	0	-1	0	0	0	0	1
836	3		0	1	2	-1	0	0	0	0	0		-1	0	-1	0	0	0	0	1
837	8		-1	1	2	-1	-1	0	0	0	0		-1	0	-1	0	0	-1	0	4
839	9		-1	2	2	-1	-1	0	0	0	0		-1	0	-1	0	0	0	0	1
840	8		0		2	-1	-1	0	0	0	0		-1	0	-1	0	0	0	0	1
841	3		0	2	2	0	0	0	0	0	0		-1	0	-2	0	0	0	0	1
842	24		0	1	2	-1	-1	0	0	0	0		-1	0	-1	0	0	0	0	1
843	16		0	1	2	-1	0	0	0	0	0		-1	0	-1	0	0	0	0	1
844	6		0	1	2	-1	-1	0	0	0	0		-1	0	-1	0	0	0	0	1
845	9		0	1	2	0	-1	0	0	0	0		-1	0	-2	0	0	0	0	1
846	3		0	1	2	-1	0	0	0	0	0		-1	0	-1	0	0	0	0	1
847	5		0	1	2	0	0	0	0	0	0		-1	0	-2	0	0	0	0	1
854	4		0	1	1	0	-1	0	0	0	0		0	0	-2	0	0	0	0	5
855	7		0	1	2	-1	0	0	0	0	0		-1	0	-1	0	0	0	0	1
856		7	0	2	1	-1	0	0	0	0	0	-1	-1		-1	0	0	0	0	1
857	6		0		2	-1	0	0	0	0	0		-1	0	-1	0	0	0	0	1
858	2		0	2	1	-1	0	0	0	0	0		0	-1	-1	0	0	0	0	6
860	15		-1	2	2	-1	0	0	0	0	0		-1	0	-1	0	0	0	0	1
861	2		0	1	2	-1	-1	0	0	0	0		-1	0	-1	0	0	0	0	6
863	4		-1	2	2	0	-1	0	0	0	0		-1	0	-2	0	0	-1	0	7
864	24		0		2	-1	0	0	0	0	0		-1	0	-1	0	0	0	0	1
865	5		0	1	2	-1	-1	0	0	0	0		-1	0	-1	0	0	0	0	1
866	5		0	1	2	-1	-1	-1	0	0	0		-1	0	-1	-1	0	-1	0	7
867	16		-1	2	2	-1	-1	0	0	0	0		-1	0	-1	0	0	-1	0	1
868	24		0	1	2	-1	-1	0	0	0	0		-1	0	-1	0	0	-1	0	1
869	22		-1	1	2	-1	0	0	0	0	0		-1	0	-1	0	0	0	0	1
870		4	0	2	1	-1	0	0	0	0	0	-1	-1		-1	0	0	0	0	1
871	9		0	1	2	-1	0	0	0	0	0		-1	0	-1	0	0	0	0	1
872		4	0	2	1	-1	-1	0	0	0	0	-1	-1		-1	0	0	-1	0	1
873	9		0	1	2	-1	0	0	0	0	0		-1	0	-1	0	0	0	0	1
874	8		0	2	2	-1	-1	0	0	0	0		-1	0	-1	0	0	0	0	1
875	3		0	1	2	-1	-1	0	0	0	0		-1	0	-1	0	0	-1	0	1
876	9		0	1	2	-1	0	0	0	0	0		-1	0	-1	0	0	0	0	1
877	18		0	1	2	-1	-1	0	0	0	0		-1	0	-1	0	0	0	0	1
878	12		0	1	2	-1	-1	0	0	0	0		-1	0	-1	0	0	0	0	1
879	36		-1	2	2	-1	-1	0	0	0	0		-1	0	-1	0	0	0	0	1
880		3	0	1	2	0	0	0	0	0	0	-1	-1		-1	-1	0	0	0	1
881	36		-1	2	2	-1	-1	0	0	0	0		-1	0	-1	0	0	0	0	4
882	21		0	1	2	-1	-1	0	0	0	0		-1	0	-1	0	0	0	0	1
883	42		0	1	2	-1	-1	0	0	0	0		-1	0	-1	0	0	0	0	1
884	11		0	1	2	0	-1	0	0	0	0		-1	0	-2	0	0	-1	0	1
885	36		0	1	2	-1	-1	0	0	0	0		-1	0	-1	0	0	0	0	1
886	20		0	1	2	-1	-1	0	0	0	0		-1	0	-1	0	0	0	0	1
887	11		0	1	2	-1	-1	0	0	0	0		-1	0	-1	0	0	0	0	1
888	25		0	1	2	-1	-1	0	0	0	0		-1	0	-1	0	0	0	0	1
890	7		0	2	1	-1	0	0	0	0	0		0	-1	-1	0	0	0	0	8
891		1	0		1	-1	0	0	0	0	0	-1	-1		-1	0	0	0	0	8
892	48		0	1	2	-1	-1	0	0	0	0		-1	0	-1	0	0	0	0	1
893	6		-1	2	1	0	0	0	0	0	-1		0	-1	-2	0	0	0	0	7
894	8		-1	1	2	0	-1	0	0	0	0		-1	0	-2	0	0	-1	0	6
895	9		0	2	2	-1	0	0	0	0	0		-1	0	-1	0	0	0	0	1
896		2	0		1	-1	0	0	0	0	0	-1	-1		-1	0	0	0	0	1
897	8		0		2	-1	0	0	0	0	0		-1	0	-1	0	0	0	0	1
898	31		0	1	2	-1	-1	0	0	0	0		-1	0	-1	0	0	0	0	1
899	22		0	1	2	-1	0	0	0	0	0		-1	0	-1	0	0	0	0	1
910	5		0	1	1	0	0	-1	0	0	0		0	-1	-2	-1	0	0	-1	8
911	36		0	1	2	-1	-1	0	0	0	0		-1	0	-1	0	0	-1	0	1
912	17		0	1	2	-1	0	0	0	0	0		-1	0	-1	0	0	0	0	1
913	8		0	1	1	-1	-1	0	0	0	0		0	-1	-1	0	0	-1	0	1
914	44		0	1	2	-1	-1	0	0	0	0		-1	0	-1	0	0	-1	0	1
915	36		0	1	2	-1	0	0	0	0	0		-1	0	-1	0	0	0	0	1
916	13		0	1	2	-1	-1	0	0	0	0		-1	0	-1	0	0	-1	0	1
917	6		0	1	1	0	-1	0	0	0	0		0	-1	-2	-1	0	-1	0	1
918	7		0	1	1	0	0	0	0	0	0		0	-1	-2	-1	0	0	0	4
919	16		0	1	2	-1	0	0	0	0	0		-1	0	-1	0	0	0	0	1
920	10		0	1	2	0	0	0	0	0	0		-1	0	-2	0	0	0	0	1
921	6		0	1	2	0	0	0	0	0	0		-1	0	-2	0	0	0	0	1
922	3		0	1	2	-1	-1	0	0	0	0		-1	0	-1	0	0	-1	0	1
923	11		0	1	2	-1	-1	-1	0	0	0		-1	0	-1	0	0	-1	-1	1
924	18		0	1	2	-1	-1	0	0	0	0		-1	0	-1	0	0	-1	0	1
925	36		0	1	2	-1	-1	0	0	0	0		-1	0	-1	0	0	-1	0	1
926	9		-1	2	2	0	-1	-1	0	0	0		-1	0	-2	0	0	-1	-1	7
927	32		0	2	2	-1	-1	-1	0	0	-1		-1	0	-2	0	0	-1	-1	7
929	12		0	1	2	-1	0	0	0	0	0		-1	0	-1	0	0	0	0	1
930	13		-1	1	2	-1	0	0	0	0	0		-1	0	-1	0	0	0	0	1
931	13		0	1	2	-1	-1	0	0	0	0		-1	0	-1	0	0	-1	0	1
932	24		0	1	2	-1	-1	0	0	0	0		-1	0	-1	0	0	-1	0	1
933	6		0	1	1	0	-1	0	0	0	0		0	-1	-2	0	0	-1	0	1
934	6		0	1	1	0	-1	0	0	0	0		0	-1	-2	-1	0	-1	0	8
935	6		0	1	2	-1	0	0	0	0	0		-1	0	-1	0	0	0	0	1
936	11		0	1	1	0	-1	0	0	0	0		0	-1	-2	0	0	-1	0	1
937	15		0	2	2	-1	-1	-1	0	0	0		-1	0	-1	0	0	-1	-1	1
938	31		0	1	2	-1	0	-1	0	0	0		-1	0	-1	0	0	0	-1	1
939	38		-1	2	1	-1	-1	0	0	0	0		0	-1	-1	0	0	0	0	1
940	39		0	1	2	-1	-1	0	0	0	0		-1	0	-1	0	0	-1	0	1
941	10		0	1	1	0	-1	-1	0	0	0		0	-1	-2	-1	0	-1	-1	1
942	12		0	1	1	-1	0	0	0	0	0		0	-1	-1	-1	0	0	0	1
943	4		0	1	2	-1	-1	0	0	0	0		-1	0	-1	0	0	-1	0	1
944	26		0		2	-1	0	0	0	0	0		-1	0	-1	0	0	0	0	1
945	6		0	1	2	-1	-1	0	0	0	0		-1	0	-1	0	0	-1	0	1
946	24		0	1	2	-1	-1	0	0	0	0		-1	0	-1	0	0	-1	0	1
947	16		0	1	1	-1	-1	0	0	0	-1		0	-1	-2	0	0	0	0	1
948	7		-1	1	1	0	-1	0	0	0	0		0	-1	-2	0	0	-1	0	1
949	5		0	1	1	0	-1	0	0	0	0		0	-1	-2	-1	0	-1	0	1
950	4		0	1	1	0	-1	0	0	0	-1		0	-1	-2	0	-1	-1	0	8
951	5		0	1	1	0	-1	0	0	0	0		0	-1	-2	-1	0	-1	0	4
952	24		0	1	1	-1	0	0	0	0	0		0	-1	-1	-1	0	-1	0	1
954	7		-1	1	1	-1	-1	-1	0	0	0		0	-1	-1	-1	0	-1	-1	1
955	26		0	1	1	0	-1	0	0	0	0		0	-1	-2	0	0	-1	0	6
956	34		0	1	2	-1	-1	-1	0	0	0		-1	0	-1	0	0	-1	-1	1
957	32		0	1	2	-1	-1	0	0	0	0		-1	0	-1	0	0	-1	0	1
958	5		0	1	2	-1	0	0	0	0	0		-1	0	-1	0	0	0	0	1
959	4		0	1	1	0	-1	0	0	0	0		0	-1	-2	0	0	-1	0	1
960	6		0	1	2	0	-1	-1	0	0	0		-1	0	-2	-1	-1	-1	-1	1
961	22		0	1	2	-1	-1	0	0	0	0		-1	0	-1	0	0	-1	0	1
962	9		0	1	2	-1	-1	0	0	0	0		-1	0	-1	0	0	-1	0	1
963	21		0	1	1	-1	-1	0	0	0	0		0	-1	-1	-1	0	0	0	1
964	3		0	1	2	-1	-1	0	0	0	0		-1	0	-1	0	0	-1	0	1
965	5		0	1	2	-1	-1	0	0	0	0		-1	0	-1	0	0	-1	0	1
966	24		0	1	2	-1	-1	0	0	0	0		-1	0	-1	0	0	-1	0	1
967	9		0	1	2	-1	-1	0	0	0	0		-1	0	-1	0	0	-1	0	4
968	17		-1	1	2	-1	-1	0	0	0	0		-1	0	-1	0	0	-1	0	1
969	6		0	1	2	-1	0	0	0	0	0		-1	0	-1	0	0	0	0	1
970	14		0	1	2	-1	-1	0	0	0	0		-1	0	-1	0	0	-1	0	1
971	19		0	1	2	-1	0	0	0	0	0		-1	0	-1	0	0	0	0	6
972	20		0	1	2	-1	0	0	0	0	-1		-1	0	-2	0	0	0	0	8
973	5		0	1	2	-1	0	0	0	0	0		-1	0	-1	0	0	0	0	1
975	18		0	1	2	-1	0	0	0	0	0		-1	0	-1	0	0	0	0	1
976	3		-1	1	2	-1	-1	0	0	0	0		-1	0	-1	0	0	-1	0	1
978	8		0	1	2	-1	-1	0	0	0	0		-1	0	-1	0	0	-1	0	1
979	13		0	1	2	-1	-1	0	0	0	0		-1	0	-1	0	0	-1	0	1
980	21		0	1	2	-1	-1	0	0	0	0		-1	0	-1	0	0	-1	0	2
981	33		0	1	1	-1	0	0	0	0	0		0	-1	-1	-1	0	-1	0	1
982	4		0	1	2	0	0	0	0	0	0		-1	0	-2	0	0	0	0	1
983	12		0	1	2	-1	-1	0	0	0	0		-1	0	-1	0	0	-1	0	1
984	20		0	1	2	-1	-1	0	0	0	0		-1	0	-1	0	0	-1	0	1
985	19		0	1	2	-1	-1	0	0	0	0		-1	0	-1	0	0	-1	0	1
986	24		0	1	2	-1	-1	0	0	0	0		-1	0	-1	0	0	-1	0	1
987	8		0	1	2	-1	-1	0	0	0	0		-1	0	-1	0	0	-1	0	1
988	33		0	1	1	-1	0	0	0	0	0		0	-1	-1	-1	0	-1	0	1
989	8		0	1	2	-1	0	0	0	0	0		-1	0	-1	0	0	0	0	1
990	9		-1	1	2	0	-1	0	0	0	0		-1	0	-2	0	0	-1	0	1
991	3		0	1	2	-1	0	0	0	0	0		-1	0	-1	0	0	0	0	1
992	27		0	1	2	-1	0	0	0	0	0		-1	0	-1	0	0	0	0	6
993	5		0	2	2	0	-1	-1	0	0	0		-1	0	-2	0	0	-1	-1	6
994	33		0	1	2	-1	-1	0	0	0	0		-1	0	-1	0	0	-1	0	1
996	5		0	1	2	0	-1	0	0	0	0		-1	0	-2	0	0	-1	0	1
997	27		-1	1	2	-1	-1	-1	0	0	-1		-1	0	-2	0	0	-1	-1	1
998	19		0	1	2	-1	-1	0	0	0	0		-1	0	-1	0	0	-1	0	1
999	5		0	1	2	-1	-1	0	0	0	0		-1	0	-1	0	0	-1	0	4
1010	16		0	1	2	-1	-1	0	0	0	0		-1	-1	-2	0	0	-1	0	1
1011	28		0	1	1	-1	-1	0	0	0	0		0	-1	-1	0	0	0	-1	8
1012		6	-1	1	2	0	0	0	0	0	0	0	-1		-2	0	0	0	0	1
1013	4		0		1	-1	-1	0	0	0	0		0	-1	-1	0	0	-1	0	1
1014	17		0	2	2	-1	0	0	0	0	-1		-1	-1	-1	0	0	0	0	8
1015	7		0	1	1	-1	-1	0	0	0	0		0	-1	-1	0	0	-1	0	1
1016	36		0	1	2	-1	0	0	0	0	0		-1	-1	-2	0	0	0	0	1
1017	11		-1	2	2	0	-1	0	0	0	0		-1	0	-2	0	0	-1	0	1
1018		3	0	2	1	-1	0	0	0	0	0	-1	-1		-1	0	0	0	0	1
1019	34		0	2	2	-1	0	-1	0	0	0		-1	0	-1	0	0	0	-1	1
1020	3		0	1	1	-1	-1	0	0	0	0		0	-1	-1	-1	0	-1	0	1
1021	14		0	1	2	-1	0	0	0	0	0		-1	0	-1	0	0	0	0	1
1022	23		0	1	2	0	-1	0	0	0	0		-1	0	-2	0	0	-1	0	1
1023	4		0	1	1	-1	-1	0	0	0	0		0	-1	-1	-1	0	-1	0	1
1024		7	0	1	1	-1	0	0	0	0	0	-1	-1		-1	0	0	0	0	7
1025	2		0	2	2	0	0	0	0	0	0		-1	0	-2	0	0	0	0	1
1026	5		-1	2	2	0	0	0	0	0	0		-1	0	-2	0	0	0	0	1
1027	32		0	1	1	-1	-1	0	0	0	-1		0	-1	-2	-1	0	-1	0	1
1028	13		0	1	2	-1	0	0	0	0	0		-1	0	-1	0	0	0	0	1
1029	8		0		2	-1	-1	0	0	0	0		-1	0	-1	0	0	-1	0	1
1030	26		0	1	2	0	-1	0	0	0	0		-1	0	-2	0	0	-1	0	1
1031	24		0	1	1	-1	0	0	0	0	0		0	-1	-1	-1	0	-1	0	1
1032	5		0	1	1	-1	0	0	0	0	0		0	-1	-1	0	0	0	0	1
1033	36		0		1	-1	0	0	0	0	0		0	-1	-1	0	-1	-1	0	1
1034	2		0	1	2	0	0	0	0	0	-1		-1	0	-2	0	0	0	0	1
1035	28		0		1	-1	0	0	0	0	0		0	-1	-1	0	0	0	0	5
1036	3		0	1	2	0	0	0	0	0	0		-1	0	-2	0	0	0	0	1
1037	9		0		2	0	0	0	0	0	0		-1	0	-2	0	0	0	0	1
1038	3		-1	2	2	-1	0	0	0	0	0		-1	0	-1	0	0	0	0	1
1039	21		-1	2	1	-1	0	-1	0	0	-1		0	0	-2	0	0	-1	0	1
1040	3		0	1	2	0	0	0	0	0	0		-1	0	-2	0	0	0	0	1
1041	4		0	1	1	0	0	0	0	0	0		0	-1	-2	-1	0	0	0	6
1042	32		0	1	2	0	0	0	0	0	0		-1	0	-2	0	0	0	0	6
1043	8		-1	2	2	-1	0	0	0	0	0		-1	0	-1	0	0	0	0	4
1044	5		0		2	0	0	0	0	0	0		-1	0	-2	0	0	0	0	1
1045	24		0		2	-1	-1	0	0	0	0		-1	0	-1	0	0	0	0	1
1046	11		0		2	0	0	0	0	0	0		-1	0	-2	0	0	0	0	1
1047	3		0		2	0	0	0	0	0	0		-1	0	-2	0	0	0	0	1
1048	9		0		1	-1	-1	0	0	0	0		0	-1	-1	-1	0	-1	0	1
1050	9		0		2	0	-1	0	0	0	0		-1	0	-2	0	0	0	0	1
1051	12		0		1	-1	0	0	0	0	-1		0	-1	-2	-1	0	-1	0	7
1052		4	0		2	0	0	0	0	0	0	-1	-1		-1	0	0	0	0	6
1053	10		0		2	-1	0	0	0	0	0		-1	0	-1	0	0	0	0	1
1054	9		0		2	-1	-1	0	0	0	0		-1	0	-1	0	0	0	0	4
1055	20		0		2	-1	0	0	0	0	0		-1	0	-1	0	0	0	0	1
1056	18		0		1	-1	0	0	0	0	0		0	-1	-1	0	0	-1	0	1
1057	30		0		2	-1	0	0	0	0	0		-1	0	-1	0	0	0	0	1
1058	48		0		1	-1	0	0	0	0	0		0	-1	-1	-1	0	-1	0	4
1059	24		0		2	-1	-1	0	0	0	0		-1	0	-1	0	0	-1	0	1
1060	12		0		2	-1	0	-1	0	0	0		-1	0	-1	0	0	0	-1	1
1061	7		0		2	-1	-1	0	0	0	0		-1	0	-1	0	0	0	0	1
1062	42		0		2	-1	0	0	0	0	0		-1	0	-1	0	0	0	0	1
1063	6		0		2	-1	0	0	0	0	0		0	-1	-2	0	0	0	0	1
1064	35		0		2	-1	0	0	0	0	0		-1	0	-1	0	0	0	0	1
1065	9		0		1	-1	-1	0	0	0	0		0	-1	-1	0	0	0	0	1
1066	18		0		2	-1	0	0	0	0	0		-1	0	-1	0	0	0	0	1
1067		4	0		1	-1	0	0	0	0	0	-1	-1		-1	0	0	0	0	8
1068	16		0		2	-1	0	-1	0	0	0		-1	0	-1	0	0	0	-1	1
1069	13		0		2	-1	-1	0	0	0	0		-1	0	-1	0	0	-1	0	1
1070	14		0		1	-1	-1	-1	0	0	0		0	-1	-1	0	0	-1	0	1
1071		2	0		1	-1	0	0	0	0	0	-1	-1		-1	0	0	0	0	1
1072	9		0		2	-1	-1	0	0	0	0		-1	0	-1	0	0	0	0	1
1073	11		0		2	0	0	0	0	0	0		-1	0	-2	0	0	0	0	1
1074	8		0		2	0	-1	0	0	0	0		-1	0	-2	0	0	0	0	1
1075	13		0		1	-1	-1	0	0	0	-1		0	-1	-2	0	0	-1	0	1
1076	13		0		1	-1	0	0	0	0	0		-1	-1	-2	0	0	0	0	6
1077	3		0		1	-1	-1	-1	0	0	0		0	-1	-1	0	0	-1	-1	1
1078	36		0		2	0	-1	0	0	0	0		-1	0	-2	0	0	-1	0	1
1079		3	0		1	-1	0	0	0	0	0	-1	0		-2	0	0	0	0	7
1080	48		0		1	0	0	0	0	0	0		0	-1	-2	-1	0	-1	0	1
1081	24		0		2	-1	0	-1	0	0	0		-1	0	-1	0	0	0	-1	1
1082	3		0		1	-1	-1	0	0	0	-1		0	-1	-1	0	0	0	0	7
1083	14		0		2	-1	-1	0	0	0	0		-1	0	-1	0	0	-1	0	1
1084	36		0		2	-1	0	0	0	0	0		-1	0	-1	0	0	0	0	1
1085	13		0		2	-1	0	0	0	0	0		-1	0	-1	0	0	0	0	1
1087	2		0		2	0	-1	0	0	0	0		-1	0	-2	0	0	-1	0	6
1088	3		0		2	0	0	0	0	0	0		-1	0	-2	0	0	0	0	6
1089	5		-1		2	-1	-1	0	0	0	0		-1	0	-1	0	0	0	0	6
1090		6	0	1	2	0	0	0	0	0	0	-1	-1		-1	0	0	0	0	1
1091	14		-1	1	1	-1	0	0	0	0	0		0	-1	-1	0	0	0	0	1
1092	6		0	1	1	-1	-1	0	0	0	0		-1	0	-2	0	0	0	0	7
1093	8		-1	1	2	-1	-1	0	0	0	0		-1	0	-1	0	0	0	0	1
1094		5	0	1	1	-1	0	0	0	0	0	-1	-1		-1	0	0	0	0	1
1095	11		-1	2	2	-1	0	0	0	0	0		-1	0	-1	0	0	0	0	1
1096	5		0	1	1	0	0	0	0	0	0		0	-1	-2	0	0	0	0	1
1097	15		0	1	2	0	0	0	0	0	0		-1	0	-2	0	0	0	0	1
1098	25		-1	1	2	0	-1	0	0	0	0		-1	0	-2	0	0	-1	0	1
1099	33		0	1	2	0	-1	0	0	0	0		-1	0	-2	0	0	-1	0	1
1101	18		0	1	1	-1	-1	0	0	0	0		0	-1	-1	-1	0	-1	0	1
1102	28		0	1	1	-1	0	0	0	0	0		0	-1	-1	0	0	0	0	7
1103	30		0	1	1	-1	0	0	0	0	0		0	-1	-1	0	0	-1	0	1
1104	24		-1	1	1	-1	-1	0	0	0	0		0	-1	-1	0	0	0	0	4
1105		3	0	2	1	-1	0	-1	0	0	0	-1	-1		-1	0	0	0	0	7
1106	6		0	1	1	0	0	0	0	0	0		-1	-1	-2	0	0	0	-1	7
1107	3		-1	2	1	0	-1	0	0	0	0		-1	-1	-2	-1	0	-1	0	1
1108	3		0	1	1	0	0	0	0	0	0		0	-1	-2	-1	0	0	0	8
1109	3		0	1	2	0	-1	-1	0	0	0		-1	0	-2	0	0	-1	-1	1
1110	6		0	1	2	0	-1	0	0	0	0		-1	0	-2	-1	0	-1	0	1
1111	3		0	1	2	0	0	0	0	0	0		-1	0	-2	0	0	0	0	1
1112	4		-1	2	2	0	-1	0	0	0	0		-1	0	-2	0	0	0	0	1
1114		4	0	1	2	0	0	0	0	0	0	-1	-1		-1	0	0	0	0	1
1115		1	0	1	1	-1	0	0	0	0	0	-1	-1		-1	0	0	0	0	1
1116		7	0	1	2	0	0	0	0	0	0	-1	-1		-1	0	0	0	0	1
1117		4	-1	1	1	-1	0	0	0	0	0	-1	-1		-1	-1	0	0	0	1
1119		4	0	1	1	-1	0	0	0	0	0	-1	-1		-1	0	0	0	0	1
1121		2	0	1	1	-1	0	0	0	0	0	-1	-1		-1	0	0	0	0	1
1122		7	-1	1	2	0	0	0	0	0	0	-1	-1		-1	0	0	0	0	4
1123		3	0	1	2	0	0	0	0	0	0	-1	-1		-1	0	0	0	0	1
1124		7	0	1	2	0	0	0	0	0	0	-1	-1		-1	0	0	0	0	4
1125		4	0	1	1	-1	0	0	0	0	0	-1	-1		-1	0	0	0	0	1
1126		7	-1	1	2	0	0	0	0	0	0	-1	-1		-1	0	0	0	0	1
1127		3	0	1	1	-1	0	0	0	0	0	-1	-1		-1	0	0	0	0	7
1129		4	0	1	1	-1	0	0	0	0	0	-1	-1		-1	0	0	0	0	1
1130		7	0	1	1	-1	0	0	0	0	0	-1	-1		-1	0	0	0	0	1
1131		4	-1	1	1	-1	0	0	0	0	0	-1	-1		-1	0	0	0	0	1
1132		4	0	1	2	0	0	0	0	0	0	-1	-1		-1	0	0	0	0	1
1133		4	0	1	1	-1	0	0	0	0	0	-1	-1		-1	0	0	0	0	1
1134		4	-1	2	1	-1	0	0	0	0	0	-1	-1		-1	0	0	0	0	1
1135		3	-1	1	1	-1	0	0	0	0	0	-1	-1		-1	0	0	0	0	1
1136		3	0	1	1	-1	0	0	0	0	0	-1	-1		-1	0	0	0	0	1
1138	10		0		1	0	0	0	0	0	0		0	-1	-2	-1	0	0	0	1
1139	11		-1	1	1	0	-1	0	0	0	0		0	-1	-2	0	0	-1	0	1
1145	5		0	1	2	0	-1	0	0	0	0		-1	0	-2	0	0	-1	0	1
1146	33		-1	1	2	-1	0	0	0	0	0		-1	0	-1	0	0	0	0	1
1147	2		0	1	2	-1	0	0	0	0	0		-1	0	-1	0	0	0	0	1
1148	17		0	1	2	-1	-1	-1	0	0	0		-1	0	-1	0	0	-1	-1	1
1149	37		0	1	2	-1	0	0	0	0	0		-1	0	-1	0	0	0	0	6
1151	9		0	1	1	0	0	0	0	0	0		0	-1	-2	-1	0	0	0	1
1152	6		0	1	2	-1	0	0	0	0	0		-1	0	-1	-1	0	0	0	1
1154	13		-1	1	2	-1	0	0	0	0	0		-1	0	-1	0	0	0	0	1
1155	5		-1	1	1	0	0	0	0	0	0		-1	0	-2	0	0	0	0	1
1156	12		0	1	2	-1	-1	0	0	0	0		-1	0	-1	0	0	-1	0	1
1157	19		0	1	2	-1	0	0	0	0	0		-1	0	-1	0	0	0	0	1
1158	9		0	1	2	-1	0	0	0	0	0		-1	0	-1	0	0	0	0	1
1159	2		-1	2	2	-1	-1	0	0	0	0		-1	0	-1	0	0	0	0	1
1160	13		-1	1	2	-1	0	0	0	0	0		-1	0	-1	0	0	0	0	1
1161	5		0	1	2	-1	-1	0	0	0	0		-1	0	-1	0	0	-1	0	1
1163	4		0	1	2	-1	0	0	0	0	0		-1	0	-1	0	0	0	0	1
1164	4		0	1	1	0	0	0	0	0	0		0	-1	-2	-1	0	0	0	8
1165	10		0	1	2	-1	-1	0	0	0	0		-1	0	-1	0	0	-1	0	1
1166	5		-1	1	2	-1	0	0	0	0	0		-1	0	-1	0	0	0	0	1
1167	3		-1	1	2	-1	0	0	0	0	0		-1	0	-1	0	0	0	0	1
1171	4		0	1	2	-1	0	0	0	0	0		-1	0	-1	0	0	0	0	4
1172	7		0	1	1	0	0	-1	0	0	0		0	-1	-2	0	0	0	0	8
1174	7		0	1	2	0	0	0	0	0	0		-1	0	-2	-1	0	0	0	1
1175	3		0	2	2	-1	0	0	0	-1	0		-1	0	-1	0	0	0	0	1
1176	17		0	1	2	-1	0	0	0	0	0		-1	0	-1	0	0	0	0	4
1177	5		0	1	2	-1	0	0	0	0	0		-1	0	-1	0	0	0	0	1
1178	13		-1	1	2	-1	-1	0	0	0	0		-1	0	-1	0	0	-1	0	1
1179	15		0	1	2	-1	0	0	0	0	0		-1	0	-1	0	0	0	0	1
1180	9		0	1	2	-1	-1	0	0	0	0		-1	0	-1	0	0	-1	0	1
1181	18		-1	1	2	0	-1	0	0	0	0		-1	0	-2	0	0	-1	0	1
1182	24		0	1	2	-1	0	0	0	0	-1		-1	0	-2	0	0	0	0	1
1183	16		-1	2	2	-1	0	0	0	0	0		-1	0	-2	0	0	0	0	8
1184	23		0	1	2	-1	0	0	0	0	0		-1	0	-1	0	0	0	0	1
1185	11		0	1	1	0	0	0	0	-1	0		0	-1	-2	-1	0	0	0	7
1187	36		-1	1	2	-1	0	0	0	0	0		-1	0	-1	0	0	0	0	1
1189	24		0	1	2	-1	0	0	0	0	0		-1	0	-1	0	0	0	0	1
1190	2		-1	1	2	0	-1	0	0	0	0		-1	0	-2	0	0	-1	0	1
1191	30		0	1	2	-1	0	0	0	0	0		-1	0	-1	0	0	0	0	1
1193	12		0	1	2	-1	0	0	0	0	0		-1	0	-1	0	0	0	0	1
1195	3		-1	1	2	-1	0	0	0	0	0		-1	0	-1	0	0	0	0	1
1196	5		0	1	1	0	-1	0	0	0	0		0	-1	-2	-1	0	-1	0	1
1197	24		0	1	2	-1	-1	0	0	0	0		-1	0	-1	0	0	-1	0	1
1198	16		0	1	2	0	-1	0	0	0	0		-1	0	-2	0	0	-1	0	1
1199	47		-1	1	2	0	0	0	0	0	0		-1	0	-2	0	0	0	0	1
1200	18		0	1	2	0	0	0	0	0	0		0	-1	-2	0	0	0	0	1
1201	5		0	2	2	-1	0	0	0	0	0		-1	0	-1	0	0	0	0	1
1203	36		0	1	1	-1	0	0	0	0	0		0	-1	-1	-1	0	-1	-1	1
1204	6		0	1	2	0	0	0	0	0	0		-1	0	-2	0	0	0	0	1
1205	6		-1	1	2	0	-1	0	0	0	0		-1	0	-2	0	0	-1	0	8
1206	8		0	1	2	-1	0	0	0	0	0		-1	0	-1	0	0	0	0	1
1207	5		-1	2	2	0	-1	0	0	0	0		-1	0	-2	0	0	-1	0	1
1208	40		0	1	1	-1	-1	0	0	0	0		0	-1	-1	0	0	0	0	4
1209	36		0	1	1	-1	-1	-1	0	0	0		0	-1	-1	0	0	-1	0	1
1211	26		0	1	1	-1	-1	0	0	0	0		0	-1	-1	0	0	0	-1	1
1212	17		-1	1	1	-1	-1	0	0	0	0		0	-1	-1	0	0	0	0	1
1213	4		-1		1	-1	0	0	0	0	-1		-1	0	-2	0	0	0	0	7
1216	5		0	2	2	0	0	0	0	0	0		-1	0	-2	0	0	0	0	1
1217	3		0	1	2	0	0	0	0	0	0		-1	0	-2	0	0	0	0	1
1218	4		0	1	2	0	0	0	0	0	0		-1	0	-2	0	0	0	0	1
1219	3		0	1	1	-1	-1	0	0	0	0		0	-1	-1	0	0	-1	0	8
1220	4		0	1	2	0	0	0	0	0	0		-1	0	-2	-1	0	0	0	1
1221	8		0	1	2	0	0	0	0	0	0		-1	0	-2	0	0	0	0	6
1222	22		0		1	-1	-1	-1	0	0	0		0	-1	-1	0	0	-1	0	1
1223	9		-1	1	2	0	-1	0	0	0	0		-1	0	-2	0	0	-1	0	6
1224	17		-1	2	1	0	0	0	0	0	0		0	-1	-2	0	0	-1	0	8
1225	19		0	1	1	-1	0	-1	0	0	0		0	-1	-1	0	0	-1	0	1
1226	26		-1	2	1	-1	0	0	0	0	0		0	-1	-1	0	0	0	0	1
1227	13		0	1	1	-1	-1	0	0	0	-1		0	-1	-2	-1	-1	0	0	1
1228	12		0	1	1	-1	-1	0	0	0	0		0	-1	-1	0	0	-1	0	1
1229	3		0		2	0	0	0	0	0	0		-1	0	-2	-1	0	0	0	1
1230	8		0	2	2	0	0	0	0	0	0		-1	0	-2	0	0	0	0	1
1231		1	0	1	1	-1	0	0	0	0	0	-1	-1		-1	0	0	0	0	1
1235		2	0	1	1	-1	-1	0	0	0	0	-1	-1		-1	0	0	-1	0	6
1236		1	-1	1	1	-1	0	0	0	0	0	-1	-1		-1	0	0	0	0	1
1237		7	0	1	2	0	0	0	0	0	0	-1	-1		-1	0	0	0	0	1
1238	8		0	1	2	0	0	0	0	0	0		-1	0	-2	0	0	0	0	6
1240	3		0	1	2	0	0	0	0	0	0		-1	0	-2	0	0	0	0	4
1241	10		0	1	2	0	-1	0	0	0	0		-1	0	-2	0	0	-1	0	1
1242	10		0	1	2	-1	0	0	0	0	0		-1	0	-1	0	0	0	0	4
1243	4		0	1	2	-1	0	0	0	0	0		-1	0	-1	0	0	0	0	1
1244	9		0	1	2	-1	0	0	0	0	0		-1	0	-1	0	0	0	0	1
1245	16		0	1	2	0	0	0	0	0	0		-1	0	-2	0	0	0	0	8
1246	27		0	1	2	-1	-1	0	0	0	0		-1	0	-1	0	0	-1	0	1
1247	37		0	1	2	0	-1	0	0	0	0		-1	0	-2	0	0	-1	0	1
1250	6		0	1	2	0	0	0	0	0	0		-1	0	-2	0	0	0	0	6
1251		4	-1	2	1	-1	0	0	0	0	0	-1	-1		-1	0	0	0	0	6
1252	9		0	1	2	0	-1	0	0	0	0		-1	0	-2	0	0	-1	0	4
1253	31		-1	1	2	0	0	0	0	0	0		-1	0	-2	0	0	0	0	1
1254	8		0		2	0	0	0	0	0	0		-1	0	-2	0	0	0	0	1
1255	3		-1	2	2	0	0	0	0	0	0		-1	0	-2	0	0	0	0	1
1257	3		0	1	2	-1	0	0	0	0	0		-1	0	-1	0	0	0	0	1
1258	5		0	1	2	-1	0	0	0	0	0		-1	0	-1	0	0	0	0	6
1259	9		0	1	2	-1	0	0	0	0	0		-1	0	-1	0	0	0	0	1
1260	7		0	2	2	0	0	0	0	0	0		-1	0	-2	0	0	0	0	1
1261	22		0	1	1	-1	0	-1	0	0	0		0	-1	-1	0	0	0	0	1
1262	3		0	1	2	-1	0	0	0	0	0		-1	0	-1	0	0	0	0	6
1264	3		0	2	2	-1	0	0	0	0	0		-1	0	-1	0	0	0	0	4
1265	4		-1	2	2	-1	0	0	0	0	0		-1	0	-1	0	0	0	0	1
1266	42		0	1	2	-1	0	0	0	0	0		-1	0	-1	0	0	0	0	1
1267	14		0	2	2	-1	-1	0	0	0	0		-1	0	-1	0	0	-1	0	1
1268	17		0	1	2	-1	-1	0	0	0	0		-1	0	-1	0	0	-1	0	1
1269	9		0	1	2	0	0	0	0	0	0		-1	0	-2	0	0	0	0	1
1270	36		0	1	1	-1	0	0	0	0	0		0	-1	-1	0	0	-1	0	1
1271	8		0	2	2	-1	0	0	0	0	0		-1	0	-1	0	0	0	0	1
1272	20		0	1	2	-1	0	0	0	0	0		-1	0	-1	0	0	0	0	1
1273	7		0	1	1	0	0	0	0	0	0		0	-1	-2	-1	0	0	0	1
1274	4		0	2	2	-1	0	0	0	0	0		-1	0	-1	0	0	0	0	1
1276	8		0	1	2	0	0	0	0	0	0		-1	0	-2	0	0	0	0	1
1278	12		-1	1	1	-1	-1	0	0	0	0		0	-1	-1	0	0	-1	0	1
1279	5		0	1	2	0	-1	0	0	0	0		-1	0	-2	0	0	-1	0	4
1281	4		0	1	2	-1	-1	0	0	0	0		-1	0	-1	0	0	-1	0	4
1282	5		-1	2	2	0	-1	0	0	0	0		-1	0	-2	0	0	-1	0	1
1283	36		0	1	2	-1	0	0	0	0	0		-1	0	-1	0	0	0	0	1
1285	33		0	1	2	-1	0	0	0	0	0		-1	0	-1	0	0	0	0	1
1286	4		-1	2	2	-1	0	0	0	0	0		-1	0	-1	0	0	0	0	4
1287	20		0	1	1	-1	-1	0	0	0	0		0	-1	-1	0	0	-1	0	1
1288		4	-1	1	1	-1	0	0	0	0	0	-1	-1		-1	0	0	0	0	4
1289	6		0	1	1	0	0	0	0	0	0		0	-1	-2	-1	-1	0	0	7
1290	3		0	1	1	0	0	0	0	0	0		0	-1	-2	-1	0	0	0	8
1292	3		0	2	1	-1	-1	0	0	0	0		0	-1	-1	-1	0	-1	0	1
1293	10		-1	1	1	0	-1	0	0	0	0		0	-1	-2	-1	0	-1	0	1
1294	14		-1	1	2	-1	0	0	0	0	0		-1	0	-1	0	0	0	0	1
1295	6		0	1	2	-1	0	0	0	0	0		-1	0	-1	0	0	0	0	1
1296	2		0	1	1	0	-1	0	0	0	0		0	-1	-2	0	0	-1	0	1
1297	6		0	1	2	-1	-1	0	0	0	0		-1	0	-1	0	0	0	0	1
1298	5		0	1	2	-1	0	0	0	0	0		-1	0	-1	0	0	0	0	6
1299	23		0	1	2	-1	-1	0	0	0	0		-1	0	-1	0	0	-1	0	1
1301	12		0	2	1	-1	0	0	0	0	0		0	-1	-1	-1	0	-1	0	1
1302	3		0	1	1	0	-1	0	-1	0	0		0	-1	-2	-1	0	0	0	7
1303	5		0	1	2	-1	-1	0	0	0	0		-1	0	-1	0	0	-1	0	8
1304	5		0	1	1	0	-1	0	0	0	0		0	-1	-2	0	0	-1	0	4
1305	9		0	1	1	0	0	0	0	0	0		0	-1	-2	-1	0	0	0	8
1306	6		0	1	1	-1	0	0	0	0	0		0	-1	-1	0	0	0	0	1
1308	36		0	1	2	0	-1	0	0	0	0		-1	0	-2	0	0	-1	0	8
1309	3		0	1	2	0	-1	0	0	0	0		-1	0	-2	0	0	-1	0	1
1318	17		0	1	1	0	-1	-1	0	0	0		0	-1	-2	-1	0	-1	0	8
1337	10		0	2	1	-1	-1	0	0	0	0		0	-1	-1	-1	0	0	0	1
1338		4	-1	2	2	0	0	0	0	0	0	-1	-1		-1	0	0	0	0	1
1339	7		-1	1	1	-1	0	0	0	0	0		0	-1	-1	-1	0	0	0	7
1341	17		0	1	2	-1	0	0	0	0	0		-1	0	-1	0	0	0	0	1
1345	40		-1	2	1	-1	0	0	0	0	0		0	-1	-1	-1	0	0	0	7
1346	40		-1	2	1	-1	0	0	0	0	0		0	-1	-1	0	-1	-1	-1	3
1347	8		0	1	1	0	-1	0	0	0	0		0	-1	-2	0	0	-1	0	5
1349	36		0	1	2	-1	0	0	0	0	-1		-1	0	-2	0	0	0	0	1
1350	6		0	1	2	-1	-1	0	0	0	0		-1	0	-1	0	0	-1	0	4
1351	25		0	1	2	-1	0	0	0	0	0		-1	0	-1	0	0	0	0	1
1352	19		-1	1	2	-1	0	0	0	0	0		-1	0	-1	0	0	0	0	1
1353	12		-1	1	2	-1	-1	0	0	0	-1		-1	0	-2	0	0	-1	0	5
1354	21		-1	2	1	0	0	0	0	0	0		0	0	0	0	0	-1	0	1
1356		4	0	1	1	-1	0	0	0	0	0	-1	-1		-1	0	0	0	0	1
1357	2		-1	2	2	0	0	0	0	-1	0		-1	0	-2	0	0	0	0	1
1358	8		0	1	1	0	0	0	0	0	0		0	-1	-2	-1	0	0	0	1
1359	2		0		1	-1	-1	0	0	0	-1		0	-1	-1	0	0	-1	0	1
1360	35		0	1	2	-1	0	0	0	0	0		-1	0	-1	0	0	0	0	1
1361	3		0	1	2	-1	0	0	0	0	0		-1	0	-1	0	0	0	0	1
1362	2		0	1	2	-1	-1	0	0	0	0		0	-1	-2	0	0	-1	0	1
1363	6		0	1	2	-1	0	0	0	0	0		-1	0	-1	0	0	0	0	1
1364	9		0	1	1	0	-1	0	0	0	0		0	-1	-2	-1	0	-1	0	1
1365	4		0	1	1	0	-1	0	0	0	0		0	-1	-2	-1	0	-1	0	1
1366	4		0	1	2	0	-1	0	0	0	0		-1	0	-2	0	0	-1	0	1
1367	9		-1	2	2	-1	-1	-1	0	0	0		-1	0	-1	0	0	-1	-1	1
1369	5		0	1	2	-1	0	0	0	0	0		-1	0	-1	0	0	0	0	1
1370	8		0	1	2	0	-1	0	0	0	0		-1	0	-2	0	0	0	0	1
1371	5		0	1	1	-1	-1	0	0	0	0		0	-1	-1	-1	0	-1	0	1
1372	8		0	1	2	-1	-1	0	0	0	0		-1	0	-1	0	0	-1	0	1
1373	4		0	1	1	0	-1	0	0	0	0		0	-1	-2	-1	0	-1	0	6
1374	6		0	1	1	0	-1	0	0	0	0		0	-1	-2	0	0	-1	0	7
1375	2		0	1	2	-1	-1	0	0	0	0		-1	0	-1	0	0	-1	0	1
1376	4		-1	1	2	-1	0	0	0	0	0		-1	0	-1	0	0	0	0	1
1377	9		0	1	2	-1	-1	0	0	0	0		-1	0	-1	0	0	-1	0	1
1378	13		0	1	2	-1	0	0	0	0	0		-1	0	-1	0	0	0	0	1
1379	8		0	1	2	0	-1	0	0	0	0		-1	0	-2	0	0	-1	0	1
1380	14		-1	1	2	-1	0	0	0	0	0		-1	0	-1	0	0	0	0	1
1381	15		0	1	1	-1	-1	0	0	0	0		0	-1	-1	0	0	-1	0	1
1382	24		0	1	2	-1	0	0	0	0	-1		-1	0	-2	0	0	0	0	4
1383	24		0	1	2	-1	-1	0	0	0	0		-1	0	-1	0	0	-1	0	1
1385	11		0	1	2	-1	-1	0	0	0	0		-1	0	-1	0	0	-1	0	1
1386	3		0	1	2	-1	0	0	0	0	0		-1	0	-1	0	0	0	0	1
1387	5		0	1	2	-1	-1	0	0	0	0		-1	0	-1	0	0	-1	0	1
1388	24		0	1	2	-1	0	0	0	0	0		-1	0	-1	0	0	0	0	1
1390	6		-1	1	2	0	-1	0	0	0	0		-1	0	-2	-1	0	-1	0	1
1391	13		0	1	1	-1	-1	0	0	0	0		0	-1	-1	-1	-1	-1	0	7
1392		1	-1	1	1	-1	0	0	0	0	0	-1	-1		-1	-1	0	0	0	1
1393		7	0	1	1	-1	-1	-1	0	0	0	-1	-1		-1	0	0	-1	0	7
1394	18		0	1	1	0	-1	0	0	0	0		0	-1	-2	0	0	0	0	7
1395	8		0	1	2	-1	0	0	0	0	0		-1	0	-1	0	0	0	0	1
1396	8		0	1	2	0	-1	0	0	0	0		-1	0	-2	0	0	-1	0	1
1397	7		-1	2	2	-1	-1	-1	0	0	0		-1	0	-1	-1	0	0	-1	1
1398	9		0	1	2	0	-1	0	0	0	0		-1	0	-2	0	0	-1	0	1
1399	7		0	1	2	0	0	0	0	0	0		-1	0	-2	0	0	0	0	1
1400		7	0	1	1	-1	0	0	0	0	0	-1	-1		-1	0	0	0	0	1
1401	7		0	1	2	0	0	0	0	0	0		-1	0	-2	0	0	0	0	1
1402	12		0	1	2	-1	0	0	0	0	0		-1	-1	-2	0	0	0	0	1
1403	10		0	1	2	-1	0	0	0	0	0		-1	0	-1	0	0	0	0	1
1404	8		0	1	2	-1	0	0	0	0	0		-1	0	-1	-1	0	0	0	1
1406	26		0	1	1	-1	0	0	0	0	0		0	-1	-1	-1	0	-1	0	1
1407		1	0	1	2	0	0	0	0	0	0	-1	-1		-1	0	0	0	0	1
1408	6		0	2	2	0	0	0	0	0	0		-1	0	-2	-1	0	0	0	1
1410	3		0	1	2	-1	0	0	0	0	0		-1	0	-1	0	0	0	0	1
1411	4		0	1	2	0	0	0	0	0	0		-1	0	-2	0	0	0	0	1
1412	5		0	1	2	-1	-1	0	0	0	0		-1	0	-1	0	0	-1	0	1
1413	8		-1	1	2	0	0	0	0	-1	0		-1	0	-2	0	0	0	0	1
1414		5	0	2	1	-1	0	0	0	0	0	-1	-1		-1	-1	0	0	0	7
1415	40		0	1	2	-1	-1	0	0	0	-1		-1	-1	-1	0	0	0	0	2
1416	20		0	1	2	-1	0	0	0	0	0		-1	0	-1	0	0	0	0	1
1417	9		-1		2	-1	0	0	0	0	0		-1	0	-1	0	0	0	0	1
1418	6		0		2	-1	0	0	0	0	0		-1	0	-1	-1	0	0	0	1
1419	10		-1	1	2	-1	0	0	0	0	0		-1	0	-1	0	0	0	0	1
1420	22		-1	2	2	-1	-1	0	0	0	-1		-1	0	-2	0	0	-1	0	1
1421	3		-1	2	2	0	0	0	0	0	0		-1	0	-2	-1	0	0	0	1
1422	12		-1	2	2	0	0	0	0	0	-1		0	0	-2	0	0	0	0	1
1423	15		-1	1	1	-1	-1	0	0	0	-1		0	-1	-2	-1	0	0	0	1
1424	32		0	2	2	0	0	0	0	0	0		-1	0	-2	0	0	0	0	6
1425	18		0	1	1	-1	-1	-1	0	0	0		0	-1	-1	0	0	-1	0	1
1426	4		0	2	2	0	0	0	0	0	0		-1	0	-2	0	0	0	0	1
1427	9		0	1	2	-1	-1	0	0	0	0		-1	0	-1	0	0	-1	0	1
1428		4	0	1	1	0	0	0	0	0	0	-1	-1		-1	0	0	0	0	1
1430	7		0	1	2	0	0	0	0	0	0		-1	0	-2	-1	0	0	0	1
1431	8		0	1	2	0	0	0	0	0	0		-1	0	-2	0	0	0	0	4
1432	10		-1	1	1	0	0	0	0	0	0		0	-1	-2	0	0	0	0	1
1433	9		-1	1	2	0	0	0	0	0	0		-1	0	-2	0	0	0	0	1
1434	6		-1	1	2	0	0	0	0	0	0		-1	0	-2	0	0	0	0	1
1435	11		0	1	1	-1	0	0	0	0	-1		0	-1	-1	0	0	0	0	8
1436	4		0	1	1	0	0	0	0	0	0		0	-1	-2	0	0	0	0	1
1437	5		0	1	1	0	0	0	0	0	0		0	-1	-2	-1	0	0	0	1
1438	29		0	2	2	-1	0	0	0	0	0		-1	0	-1	0	0	0	0	1
1439		1	0	1	2	0	0	0	0	0	0	-1	-1		-1	0	0	0	0	1
1441		2	0	1	1	-1	0	0	0	0	0	-1	-1		-1	0	0	0	0	1
1442		6	-1	2	1	-1	0	0	0	0	0	-1	-1		-1	0	0	0	0	7
1443	8		-1	1	2	0	-1	0	0	0	0		-1	0	-2	0	0	-1	0	1
1444	17		0	1	2	0	-1	0	0	0	0		-1	0	-2	0	0	-1	0	1
1445		5	0	1	1	0	0	0	0	0	0	-1	-1		-1	0	0	0	0	1
1446	3		0	1	2	-1	0	0	0	0	0		-1	0	-1	0	0	0	0	1
1447	5		0	1	2	0	0	0	0	0	0		-1	0	-2	0	0	0	0	1
1448		6	0	1	1	-1	0	0	0	0	0	-1	-1		-1	0	0	0	0	1
1449	6		0	1	2	-1	-1	0	0	0	0		-1	0	-1	0	0	-1	0	8
1451		4	0	1	2	-1	0	0	0	0	0	-1	-1		-1	0	0	0	0	1
1452	4		-1		1	0	-1	0	0	0	0		0	-1	-2	-1	0	-1	0	1
1453	3		0	1	2	-1	0	0	0	0	0		-1	0	-1	0	0	0	0	6
1454	7		0	1	2	-1	0	0	0	0	0		-1	0	-1	0	0	0	0	1
1455	7		0	1	2	-1	0	0	0	0	0		-1	0	-1	0	0	0	0	1
1457	5		0	1	2	-1	0	0	0	0	0		-1	0	-1	0	0	0	0	1
1459	27		0	1	2	-1	0	0	0	0	0		-1	0	-1	0	0	0	0	1
1460	5		0	1	2	-1	0	0	0	0	0		-1	0	-1	0	0	0	0	4
1461	13		-1	2	2	-1	0	0	0	0	0		-1	0	-1	0	0	0	0	1
1462	19		0	1	2	-1	-1	0	0	0	0		-1	0	-1	0	0	-1	0	1
1465	9		0	1	2	0	-1	0	0	0	0		-1	0	-2	0	0	-1	0	1
1466	7		-1	1	2	0	-1	0	0	0	0		-1	0	-2	0	0	-1	0	8
1467	16		-1	1	2	-1	-1	0	0	0	0		-1	0	-1	0	0	-1	0	1
1470	28		-1	2	2	-1	0	0	0	0	0		-1	0	-1	0	0	0	0	1
1472	4		0	1	2	-1	0	0	0	0	0		-1	0	-1	0	0	0	0	1
1473	27		-1	1	1	-1	-1	0	0	0	0		0	-1	-1	-1	0	-1	0	7
1474	42		0	1	2	-1	0	0	0	0	0		-1	0	-1	0	0	0	0	1
1475	4		-1	1	2	-1	0	0	0	0	0		-1	0	-1	0	0	0	0	1
1476	7		0	1	2	-1	-1	0	0	0	0		-1	0	-1	0	0	-1	0	1
1477	16		0	1	1	0	-1	0	0	0	0		0	-1	-2	0	0	0	0	1
1478	23		0	1	2	-1	-1	0	0	0	0		-1	0	-1	0	0	-1	0	1
1480		2	0	1	2	-1	0	0	0	0	0	-1	-1		-1	0	0	0	0	1
1481	3		0	2	1	0	-1	0	0	0	0		0	-1	-2	-1	0	-1	0	4
1483	25		0	2	2	-1	0	0	0	0	0		-1	0	-1	0	0	0	0	1
1484	8		-1	1	2	-1	0	0	0	0	0		-1	0	-1	0	0	0	0	1
1485	31		0	1	2	-1	-1	0	0	0	0		-1	0	-1	0	0	0	0	1
1486	23		-1	1	1	0	-1	0	0	0	0		0	-1	-2	0	0	-1	0	1
1487		4	0	1	1	-1	0	0	0	0	0	-1	-1		-1	0	0	0	0	1
1488	8		0	1	2	0	0	0	0	0	0		-1	0	-2	-1	0	0	0	1
1489	25		0	1	2	-1	-1	0	0	0	0		-1	0	-1	0	0	-1	0	1
1490	7		0	1	2	-1	0	0	0	0	0		-1	0	-1	0	0	0	0	1
1491		4	0	1	1	-1	0	0	0	0	0	-1	-1		-1	0	0	0	0	1
1493	4		0	1	2	0	0	0	0	0	0		-1	0	-2	0	0	0	0	1
1494	7		-1	1	2	-1	0	0	0	0	0		-1	0	-1	0	0	0	0	1
1495	7		0	1	2	0	0	0	0	0	0		-1	0	-2	0	0	0	0	1
1496		7	0	2	1	0	0	0	0	0	0	-1	-1		-1	-1	0	0	0	4
1497	3		0	1	1	-1	0	0	0	0	0		0	-1	-1	-1	0	0	0	1
1499		5	0	1	1	-1	0	0	0	0	0	-1	-1		-1	0	0	0	0	1
1500	16		0	1	2	-1	-1	0	0	0	0		-1	0	-1	0	0	-1	0	1
1502	3		0	1	2	0	0	0	0	0	0		-1	0	-2	0	0	0	0	1
1503	5		0	1	2	-1	0	0	0	0	0		-1	0	-1	0	0	0	0	1
1504	3		0	1	2	0	0	0	0	0	0		-1	0	-2	0	0	0	0	1
1505	13		0	1	2	-1	-1	0	0	0	0		-1	0	-1	0	0	-1	0	1
1506		1	0	1	1	-1	0	0	0	0	0	-1	-1		-1	0	0	0	0	1
1507		2	0	1	2	0	0	-1	0	-1	0	-1	-1		-1	0	0	0	-1	1
1508	4		0	2	2	-1	-1	0	0	0	0		-1	0	-1	0	0	-1	0	1
1509	15		-1		1	0	0	0	0	0	0		-1	0	-2	0	0	0	0	1
1510	9		-1	2	2	0	0	0	0	0	0		-1	0	-2	0	0	0	0	1
1511	3		0	1	2	-1	-1	0	0	0	0		-1	0	-2	0	0	-1	0	1
1512	7		0	1	2	0	-1	0	0	0	0		-1	0	-2	0	0	-1	0	6
1513	7		-1	2	2	0	-1	0	0	0	0		-1	0	-2	0	0	-1	0	1
1514	3		0	2	2	0	0	0	0	0	0		-1	0	-2	0	0	0	0	4
1515	22		0	1	1	-1	-1	-1	0	0	0		0	-1	-1	0	0	0	0	1
1516	31		0	1	2	-1	0	0	0	0	0		-1	0	-1	0	0	0	0	1
1517		4	0	1	1	-1	0	0	0	0	0	-1	-1		-1	0	0	0	0	1
1518	6		0		2	0	-1	0	0	0	0		-1	0	-2	0	0	-1	0	1
1519	9		0	1	2	-1	0	0	0	0	0		-1	0	-2	0	0	0	0	4
1520	5		-1	2	2	0	-1	0	0	0	0		-1	0	-2	0	0	-1	0	1
1521	9		0	1	2	0	-1	0	0	0	0		-1	0	-2	0	0	-1	0	4
1522	13		-1	1	2	-1	-1	0	0	0	0		-1	0	-1	0	0	-1	0	1
1523	4		0		2	-1	-1	0	0	0	0		-1	0	-1	0	0	0	0	4
1524		1	0	1	1	0	0	0	0	0	0	-1	-1		-1	0	0	0	0	7
1525		1	0	1	1	-1	0	0	0	0	0	-1	-1		-1	0	0	0	0	1
1526	3		0	1	1	0	-1	0	0	0	0		0	-1	-2	0	0	-1	0	1
1527	14		0	1	2	-1	-1	0	0	0	0		-1	0	-1	0	0	-1	0	1
1528	6		-1	1	1	0	-1	0	0	0	0		0	-1	-2	-1	0	-1	0	1
1529	2		0	1	1	-1	-1	0	0	0	0		0	-1	-1	-1	0	-1	0	1
1530	4		0	1	2	-1	-1	0	0	0	0		-1	0	-1	0	0	-1	0	1
1531	3		0	1	1	0	-1	0	0	0	0		0	-1	-2	-1	-1	-1	0	1
1532	17		0	1	1	-1	-1	0	0	0	0		0	-1	-1	0	0	-1	0	8
1533	2		0	1	1	0	0	0	0	0	0		0	-1	-2	0	0	0	0	4
1534	7		0	1	2	-1	-1	0	0	0	0		-1	0	-1	0	0	-1	0	1
1535		5	0	1	1	0	0	0	0	0	0	-1	-1		-1	-1	0	0	0	1
1536	20		0	1	2	-1	0	0	0	0	0		-1	0	-1	0	0	0	0	1
1537	9		0	1	2	-1	-1	0	0	0	0		-1	0	-1	0	0	-1	0	1
1538	4		-1	2	2	-1	-1	0	0	0	0		-1	0	-1	0	0	-1	0	1
1539		3	0	1	1	-1	0	0	0	0	0	-1	-1		-1	0	0	0	0	8
1540	16		-1	2	2	0	-1	0	0	0	0		-1	0	-2	0	0	-1	0	1
1541	6		0	1	2	0	-1	0	0	0	0		-1	0	-2	0	0	-1	0	6
1542	3		-1	1	2	0	-1	0	0	0	0		-1	0	-2	0	0	-1	0	1
1543	34		0	1	1	-1	-1	0	0	0	0		0	-1	-1	0	0	0	0	4
1544	5		-1	1	2	-1	-1	0	0	0	0		-1	0	-1	0	0	-1	0	1
1545	2		0	1	2	-1	0	0	0	0	0		-1	0	-1	0	0	0	0	1
1546	11		-1	2	2	-1	0	0	0	0	0		-1	0	-1	0	0	0	0	1
1547	4		-1	2	2	-1	-1	0	0	0	0		-1	0	-1	0	0	-1	0	1
1548	4		0	1	2	-1	0	0	0	0	0		-1	0	-1	0	0	0	0	1
1549		3	0	1	1	-1	0	0	0	0	0	-1	-1		-1	0	0	0	0	1
1550	18		0	1	2	-1	-1	0	0	0	0		-1	0	-1	0	0	-1	0	1
1551	20		0	1	1	0	0	0	0	0	0		0	-1	-2	0	0	0	0	1
1552	21		0	1	2	-1	0	0	0	0	0		-1	0	-1	0	0	0	0	1
1553	8		0	1	2	-1	-1	0	0	0	0		-1	0	-1	0	0	-1	0	1
1554	18		0	1	1	-1	0	0	0	0	0		0	-1	-1	0	0	-1	0	6
1555		2	0	1	2	0	0	0	0	-1	0	-1	-1		-1	0	0	0	0	1
1556		2	-1		2	0	0	0	0	0	0	-1	-1		-1	0	0	0	0	7
1557	11		0	1	2	0	-1	0	0	0	0		-1	0	-2	0	0	-1	0	1
1558	19		-1	1	2	-1	0	0	0	0	0		-1	0	-1	0	0	0	0	1
1559		4	0	1	1	-1	0	0	0	0	0	-1	-1		-1	-1	0	0	0	1
1560		8	0	1	1	-1	0	0	0	0	0	-1	-1		-1	0	0	0	0	1
1561		2	0		1	-1	0	0	-1	0	0	-1	-1		-1	0	0	0	0	8
1562	4		0	1	2	0	-1	0	0	0	0		-1	0	-2	0	0	-1	0	1
1563	30		0	1	2	0	0	0	0	0	0		-1	0	-2	0	0	0	0	1
1564	7		-1	2	1	-1	-1	0	0	0	0		0	-1	-1	-1	0	0	0	8
1565	6		-1	1	2	-1	-1	0	0	0	0		-1	0	-1	0	0	-1	0	1
1566	9		-1	1	2	0	0	0	0	0	0		-1	0	-2	0	0	0	0	1
1567	3		0	1	2	0	-1	-1	0	0	0		-1	0	-2	0	0	-1	0	1
1568	20		-1	1	2	-1	-1	-1	0	0	0		-1	0	-1	0	0	-1	-1	6
1569	7		0	1	2	0	-1	0	0	0	0		-1	0	-2	0	0	-1	0	1
1570	4		0	1	2	0	-1	0	0	0	0		-1	0	-2	0	0	-1	0	1
1571	10		0	1	2	0	0	0	0	0	0		-1	0	-2	0	0	0	0	1
1572	6		0	1	2	0	-1	0	0	0	0		-1	0	-2	0	0	-1	0	1
1573	9		0	1	2	0	-1	0	0	0	0		-1	0	-2	0	0	0	0	4
1574	6		0	1	2	0	-1	0	0	0	0		-1	0	-2	0	0	-1	0	1
1575	15		0	1	2	0	0	0	0	0	0		-1	0	-2	0	0	0	0	1
1576	8		0	1	2	0	0	0	0	0	0		-1	0	-2	0	0	0	0	1
1577	7		-1	1	1	-1	0	0	0	0	0		0	-1	-1	0	0	0	0	7
1578	10		0	1	1	-1	-1	0	0	0	0		0	-1	-1	0	0	-1	0	1
1579	6		0	1	2	0	-1	0	0	0	0		-1	0	-2	0	0	0	0	1
1580	7		0	1	2	0	0	0	0	0	0		-1	0	-2	0	0	0	0	1
1581	14		0	1	1	0	-1	0	-1	0	0		-1	-1	-2	0	0	-1	0	1
1583	8		0	1	2	0	-1	0	0	0	0		-1	0	-2	0	0	-1	0	1
1584	49		0	1	1	-1	0	0	0	0	0		0	-1	-1	0	0	-1	0	1
1585	10		0	1	2	0	0	0	0	0	0		-1	0	-2	0	0	0	0	1
1587	6		-1	2	1	-1	0	0	0	0	0		0	-1	-1	0	0	0	0	1
1589	24		-1	2	2	0	0	0	0	0	0		-1	0	-2	0	0	0	0	4
1590	3		-1	2	2	0	0	0	0	0	0		-1	0	-2	0	0	0	0	1
1591	9		-1	1	1	-1	0	0	0	0	0		0	-1	-1	-1	0	0	0	1
1592	2		0	1	2	0	0	0	0	0	0		-1	0	-2	0	0	0	0	1
1593	2		0	1	2	0	-1	0	0	0	0		-1	0	-2	0	0	0	0	1
1594	15		-1	1	2	0	0	0	0	0	0		-1	-1	-2	0	0	0	0	7
1596	15		0	1	2	0	-1	0	0	0	0		-1	0	-2	0	0	-1	0	4
1597	9		0	1	2	0	0	0	0	0	0		-1	0	-2	0	0	0	0	1
1598	24		-1	2	2	0	0	0	0	0	0		-1	0	-2	0	0	0	0	1
1599	5		0	1	1	-1	-1	0	0	0	0		0	-1	-1	0	0	0	0	8
1600	8		-1	1	1	-1	-1	0	0	0	0		0	-1	-1	-1	0	-1	0	8
1601	6		0	1	2	0	0	0	0	0	0		-1	0	-2	-1	0	0	0	8
1602	6		0	1	2	-1	0	0	0	0	0		-1	0	-1	0	0	0	0	1
1603		4	0	1	2	-1	0	0	0	0	0	-1	-1		-1	0	0	0	0	1
1604	2		0	1	2	0	-1	0	0	0	0		-1	0	-2	0	0	-1	0	1
1605	13		0	1	2	0	0	0	0	0	0		-1	0	-2	0	0	0	0	1
1606	8		0	1	2	0	0	0	0	0	0		-1	0	-2	0	0	0	0	1
1607	7		0	1	1	-1	0	0	0	0	0		0	-1	-1	-1	0	0	0	4
1608	3		0	1	2	0	-1	0	0	0	0		-1	0	-2	0	0	-1	0	1
1609	7		0	1	2	0	-1	0	0	0	0		-1	0	-2	0	0	-1	0	1
1610	19		-1	2	2	0	0	0	0	0	0		-1	0	-2	0	0	0	0	1
1611	18		0	1	2	0	-1	0	0	0	0		-1	0	-2	0	0	-1	0	1
1612	5		0	1	2	0	-1	0	0	0	0		-1	0	-2	0	0	-1	0	1
1613	5		-1	1	2	0	-1	0	0	0	0		-1	0	-2	0	0	-1	0	1
1614	9		0	1	1	-1	-1	0	0	0	0		0	-1	-1	-1	0	-1	0	1
1615	11		-1	1	1	0	0	0	0	0	0		0	-1	-2	0	0	0	0	1
1616	7		-1	1	1	-1	-1	0	0	0	0		0	-1	-1	0	0	-1	0	1
1617	5		-1	2	2	0	-1	0	0	0	0		-1	0	-2	0	0	-1	0	1
1618	6		0	2	2	0	-1	0	0	0	0		-1	0	-2	0	0	-1	0	1
1619	7		-1	1	1	-1	-1	0	0	0	0		0	-1	-1	0	0	-1	0	1
1620	8		0	1	2	0	0	0	0	0	0		-1	0	-2	0	0	0	0	1
1622	3		0	1	1	0	0	0	0	0	0		0	-1	-2	-1	0	0	0	1
1623	7		0	1	2	0	-1	0	0	0	0		-1	0	-2	0	0	-1	0	1
1624	20		-1	1	2	0	0	0	0	0	0		-1	0	-2	0	0	0	0	1
1625	13		0	1	2	0	0	0	0	0	0		-1	0	-2	0	0	0	0	1
1626	19		0	1	2	0	0	0	0	0	0		-1	0	-2	0	0	0	0	1
1627	4		0	1	2	-1	-1	0	0	0	0		-1	0	-1	0	0	-1	0	1
1628	4		0	1	2	0	0	0	0	0	0		-1	0	-2	0	0	0	0	1
1629	4		0	1	2	0	0	0	0	0	0		-1	0	-2	0	0	0	0	1
1630	10		0	1	2	0	0	0	0	0	0		-1	0	-2	0	0	0	0	1
1631	9		0	1	2	0	0	0	0	0	0		-1	0	-2	0	0	0	0	1
1632	14		-1	1	2	0	-1	0	0	0	0		-1	0	-2	0	0	-1	0	1
1634	7		-1	2	2	0	0	0	0	0	0		-1	0	-2	0	0	0	0	4
1635	6		-1	1	2	-1	-1	0	0	0	0		-1	0	-1	0	0	-1	0	7
1636	3		0		2	0	0	0	0	0	0		-1	0	-2	0	0	0	0	1
1637	3		0	1	2	-1	0	0	0	0	0		-1	0	-1	0	0	0	0	1
1639	7		0	1	2	0	-1	0	0	0	0		-1	0	-2	0	0	0	0	1
1640	4		0	2	2	0	-1	0	0	0	0		-1	0	-2	0	0	-1	0	1
1642	4		0	2	1	-1	-1	0	0	0	0		0	-1	-1	0	0	-1	0	1
1643	11		-1	1	2	-1	0	0	0	0	0		-1	0	-1	0	0	0	0	1
1645	3		0	1	1	-1	-1	0	0	0	0		0	-1	-1	0	0	0	0	7
1646	59		0	1	2	0	0	0	0	0	0		-1	0	-2	0	0	0	0	1
1648	2		0	1	1	0	-1	0	0	0	0		0	-1	-2	0	0	-1	0	1
1650		7	0	1	1	-1	0	0	0	0	0	-1	-1		-1	0	0	0	0	1
1651	16		-1	1	1	-1	0	-1	0	0	0		0	-1	-1	0	0	-1	0	1
1652	5		-1	1	2	-1	-1	0	0	0	0		-1	0	-1	0	0	-1	0	1
1653	36		0	1	1	-1	0	0	0	0	0		0	-1	-1	-1	0	0	0	1
1656	18		0	1	2	0	0	0	0	0	0		-1	0	-2	0	0	0	0	1
1657	19		0	1	1	0	-1	0	0	0	0		0	-1	-2	0	0	0	0	1
1658	3		-1	1	1	0	0	0	0	0	0		0	-1	-2	-1	0	0	0	1
1659	7		-1	1	2	-1	0	0	0	0	0		-1	0	-1	0	0	0	0	1
1660	7		0	1	1	0	0	0	0	0	0		0	-1	-2	0	0	0	0	4
1661		8	0	1	1	-1	0	0	0	0	0	-1	-1		-1	0	0	0	0	1
1662	12		0	1	2	-1	-1	0	0	0	0		-1	0	-1	0	0	-1	0	1
1663	7		0	1	2	-1	0	0	0	0	0		-1	0	-1	0	0	0	0	1
1664	4		0	1	2	-1	-1	-1	0	0	0		-1	0	-1	0	0	-1	0	1
1666		8	0	1	2	0	-1	0	0	0	0	-1	-1		-1	0	0	-1	0	1
1668	6		0	2	2	-1	-1	-1	0	0	0		-1	-1	-2	-1	0	-1	0	2
1669	5		0	1	2	0	0	0	0	0	0		-1	0	-2	0	0	0	0	1
1670	8		0	1	2	-1	-1	0	0	0	0		-1	0	-1	0	0	0	0	1
1671	14		0	1	2	0	-1	0	0	0	0		-1	0	-2	0	0	-1	0	1
1672		8	0	1	1	-1	0	0	0	0	0	-1	-1		-1	-1	0	0	0	8
1673	7		0	2	2	-1	0	0	0	0	0		-1	0	-1	0	0	0	0	1
1674	5		0	2	1	0	-1	0	0	0	0		0	-1	-2	-1	0	-1	0	8
1675	3		0	1	1	-1	0	0	0	0	0		0	-1	-1	-1	0	0	0	7
1676	36		0	1	2	-1	-1	0	0	0	0		-1	0	-1	0	0	-1	0	1
1677	4		-1	1	2	-1	-1	-1	0	0	-1		-1	0	-2	0	0	-1	-1	7
1678	3		0	2	2	-1	0	0	0	0	0		-1	0	-1	0	0	0	0	1
1679	9		0	1	1	0	0	0	0	0	0		0	-1	-2	-1	0	0	0	8
1680	18		0	1	2	-1	-1	0	0	0	0		-1	0	-1	0	0	-1	0	1
1681		4	0	1	2	-1	0	0	0	0	0	-1	-1		-1	0	0	0	0	1
1683	6		-1	1	2	0	-1	0	0	0	0		-1	0	-2	0	0	-1	0	1
1684	3		0	2	2	-1	-1	0	0	0	0		-1	0	-1	0	0	-1	0	1
1685	3		0	1	1	0	-1	-1	0	0	0		0	-1	-2	-1	0	-1	0	7
1686	2		-1	2	1	0	0	0	0	0	0		0	-1	-2	-1	0	0	0	8
1687	35		0	1	2	-1	0	0	0	0	0		-1	0	-1	0	0	0	0	1
1688	7		-1	2	2	-1	0	0	0	0	0		-1	0	-1	0	0	0	0	1
1689	3		0	1	1	-1	0	0	0	0	0		0	-1	-1	-1	0	0	0	8
1690	7		0	1	2	-1	-1	0	0	0	0		-1	0	-1	0	0	-1	0	1
1691	5		0	1	1	-1	0	0	0	0	0		0	-1	-1	-1	0	0	0	1
1692	35		-1	1	2	-1	0	0	0	0	0		-1	0	-1	0	0	0	0	1
1693	3		-1	1	2	-1	-1	0	0	0	0		-1	0	-1	-1	0	0	0	1
1694	8		0	1	1	0	-1	0	0	0	0		0	-1	-2	0	0	0	0	8
1695	12		0	2	2	-1	-1	0	0	0	0		-1	0	-1	0	0	-1	0	1
1696	6		0	2	2	0	-1	0	0	0	0		-1	0	-2	0	0	-1	0	1
1697	13		0	1	2	-1	-1	0	0	0	0		-1	0	-1	0	0	-1	0	1
1698	13		0	1	2	-1	-1	0	0	0	0		-1	0	-1	0	0	-1	0	1
1699	3		0	1	2	-1	-1	0	0	0	0		-1	0	-1	0	0	-1	0	1
1700	3		0	1	1	0	0	0	0	0	0		0	-1	-2	0	0	0	0	1
1701	8		0	1	2	-1	0	0	0	0	0		-1	0	-1	0	0	0	0	1
1702	9		0	1	2	-1	0	0	0	0	0		-1	0	-1	0	0	0	0	4
1703		6	-1	2	2	0	0	0	0	0	0	-1	-1		-1	0	0	0	0	1
1704	11		-1	1	2	0	-1	0	0	0	0		-1	0	-2	0	0	-1	0	1
1705		3	0	1	1	-1	0	0	0	0	0	-1	-1		-1	0	0	0	0	1
1706	12		-1	2	2	-1	0	0	0	0	0		-1	0	-1	0	0	0	0	1
1707	23		0	1	2	-1	-1	0	0	0	0		-1	0	-1	0	0	-1	0	1
1708	32		0	1	2	-1	-1	0	0	0	0		-1	0	-1	0	0	-1	0	1
1709	8		-1	2	2	-1	-1	0	0	0	0		-1	0	-1	0	0	-1	0	6
1710	8		-1	1	2	0	-1	0	0	0	0		-1	0	-2	0	0	-1	0	1
1711	9		0	1	2	0	0	0	0	0	0		-1	0	-2	0	0	0	0	1
1712	21		0	1	2	-1	-1	0	0	0	0		-1	0	-1	0	0	-1	0	1
1714	4		0	2	1	0	0	0	0	0	0		0	-1	-2	0	0	0	0	1
1715	31		0	1	2	-1	-1	0	0	0	0		-1	0	-1	0	0	-1	0	1
1718	8		-1	2	2	-1	0	0	0	0	0		-1	0	-1	0	0	0	0	1
1719	3		0	2	2	-1	0	0	0	0	0		-1	0	-1	0	0	0	0	6
1720		5	0	1	2	0	0	0	0	0	0	-1	-1		-1	0	0	0	0	1
1721		6	-1	1	2	-1	-1	0	0	0	0	-1	-1		-1	0	0	-1	0	1
1722		3	-1	1	1	-1	-1	0	0	0	0	-1	-1		-1	0	0	-1	0	1
1723	9		0	1	2	-1	-1	0	0	0	0		-1	0	-1	0	0	-1	0	1
1724	7		0	1	2	-1	0	0	0	0	0		-1	0	-1	0	0	0	0	1
1725	15		0		2	-1	0	0	0	0	0		-1	0	-1	0	0	0	0	7
1726	12		0	1	1	-1	-1	0	0	0	0		0	-1	-1	-1	0	0	0	1
1727	8		0	1	1	-1	0	0	0	0	0		0	-1	-1	-1	0	0	0	7
1728		3	-1	1	1	-1	0	0	0	0	0	-1	-1		-1	0	0	0	0	1
1729	5		-1	1	1	-1	0	0	0	0	0		0	-1	-1	0	0	0	0	1
1730	8		0	1	2	-1	-1	0	0	0	0		-1	0	-1	0	0	-1	0	1
1731		3	-1	2	1	0	-1	0	0	0	0	-1	-1		-1	0	0	-1	0	8
1732	12		0	1	2	-1	0	0	0	0	0		-1	0	-1	0	0	0	0	1
1733	5		-1	2	2	0	0	0	0	0	0		-1	0	-2	0	0	0	0	1
1734		2	-1	2	1	-1	0	0	0	0	0	-1	-1		-1	-1	0	0	0	7
1735	14		0	1	1	-1	0	0	0	0	0		0	-1	-1	0	0	-1	0	1
1736	16		-1	2	1	-1	-1	-1	0	0	0		0	-1	-1	0	0	0	0	1
1737	8		-1	1	2	0	0	0	0	0	0		-1	0	-2	0	0	0	0	1
1738	5		-1	2	2	-1	0	0	0	0	0		-1	0	-1	0	0	0	0	1
1741	22		-1	2	2	-1	0	0	0	0	0		-1	0	-1	0	0	0	0	1
1742	11		-1	2	1	-1	0	0	0	0	0		0	-1	-1	0	0	0	0	1
1743	16		0	1	2	-1	-1	0	0	0	0		-1	0	-1	0	0	-1	0	1
1744	9		0	1	2	0	-1	0	0	0	0		-1	0	-2	0	0	-1	0	1
1745	11		0	1	2	0	0	0	0	0	0		-1	0	-2	0	0	0	0	1
1746	5		0	1	2	-1	0	0	0	0	0		-1	0	-1	0	0	0	0	1
1748	2		0	1	2	-1	0	0	0	0	0		-1	0	-1	0	0	0	0	1
1749	5		-1	1	2	-1	0	0	0	0	0		-1	0	-1	0	0	0	0	1
1750	11		0	1	2	-1	0	0	0	0	0		-1	0	-1	0	0	0	0	5
1751	29		0	1	2	-1	-1	0	0	0	0		-1	0	-1	0	0	-1	0	1
1752	11		0	1	1	0	0	0	0	0	0		0	-1	-2	0	0	0	0	8
1753	17		-1	1	2	-1	0	0	0	0	0		-1	0	-1	0	0	0	0	1
1754	19		0	1	2	-1	0	0	0	0	0		-1	0	-1	0	0	0	0	1
1755	10		0	1	1	0	-1	0	0	0	0		0	-1	-2	0	0	-1	0	1
1757	16		0	1	2	-1	-1	0	0	0	0		-1	0	-1	0	0	-1	0	1
1758	57		0	2	2	-1	-1	0	0	0	0		-1	0	-1	0	0	-1	0	1
1759	17		0	1	2	-1	-1	0	0	0	0		-1	0	-1	0	0	-1	0	1
1760	40		0	1	2	-1	-1	0	0	0	0		-1	0	-1	0	0	-1	0	1
1761	6		-1	2	1	0	0	0	0	0	0		0	-1	-2	0	0	0	0	1
1762	2		0	1	1	0	-1	0	0	0	0		0	-1	-2	0	0	-1	0	1
1763	9		0	1	1	0	0	0	0	0	0		0	-1	-2	0	0	0	0	1
1764	4		0	1	1	0	0	0	0	0	0		0	-1	-2	0	0	0	0	1
1765	9		0	1	1	-1	0	0	0	0	0		0	-1	-1	-1	0	0	0	8
1766	4		0	2	1	0	0	0	0	0	0		0	-1	-2	0	0	0	0	1
1767	19		0	1	1	-1	-1	0	0	0	0		-1	-1	-2	0	0	0	0	5
1768	12		0	2	2	-1	-1	0	0	0	0		-1	0	-1	0	0	-1	0	1
1769	6		-1	2	2	-1	0	0	0	0	-1		-1	0	-2	0	0	0	0	6
1770		1	0	1	2	-1	0	0	0	0	0	-1	-1		-1	0	0	0	0	4
1771		4	-1	2	2	-1	0	0	0	0	0	-1	-1		-1	0	0	0	0	1
1773	11		0	2	2	0	0	0	0	0	0		-1	0	-2	0	0	0	0	6
1774	8		-1	2	1	0	0	0	0	0	0		0	-1	-2	-1	0	0	0	6
1775	9		0	1	2	-1	0	0	0	0	0		-1	0	-1	0	0	0	0	1
1776		3	0	1	2	0	0	0	0	0	0	-1	-1		-1	0	0	0	0	1
1777	16		0	1	2	-1	-1	0	0	0	0		-1	0	-1	0	0	0	0	1
1779	4		0	2	1	0	0	0	0	0	0		0	-1	-2	0	0	0	0	1
1780	3		0	1	2	-1	0	0	0	0	0		-1	0	-1	0	0	0	0	1
1781	3		0	1	2	-1	0	0	0	0	0		-1	0	-1	0	0	0	0	7
1782	9		0	1	2	-1	-1	0	0	0	0		-1	0	-1	0	0	-1	0	1
1783	5		0	1	2	-1	-1	0	0	0	0		-1	0	-1	0	0	-1	0	1
1784	5		0	1	2	-1	-1	0	0	0	0		-1	0	-1	0	0	-1	0	1
1785	24		0	1	2	-1	0	0	0	0	0		-1	0	-1	0	0	0	0	1
1786	25		0	1	2	-1	0	0	0	0	0		-1	0	-1	0	0	0	0	1
1787	12		0	1	2	-1	-1	0	0	0	0		-1	0	-1	0	0	-1	0	1
1788	30		-1	1	2	-1	-1	0	0	0	-1		-1	0	-2	0	0	-1	0	1
1789	8		0	2	1	-1	0	0	0	0	0		0	-1	-1	0	0	0	0	6
1790	6		-1	2	2	0	0	0	0	0	0		-1	0	-2	0	0	0	0	4
1791	4		0	1	2	-1	-1	0	0	0	0		-1	0	-1	0	0	0	0	4
1792	4		0	1	2	-1	-1	0	0	0	0		-1	0	-1	0	0	-1	0	1
1793	6		0	1	2	-1	-1	0	0	0	0		-1	0	-1	0	0	-1	0	1
1795	7		0	1	2	-1	0	0	0	0	0		-1	0	-1	0	0	0	0	1
1796	10		0	2	2	-1	0	0	0	0	0		-1	0	-1	0	0	0	0	1
1797	12		0	1	2	-1	-1	0	0	0	0		-1	0	-1	0	0	-1	0	1
1798	13		0	1	2	0	0	0	0	0	0		-1	0	-2	0	0	0	0	1
1799	8		0	1	2	0	0	0	0	0	0		-1	0	-2	0	0	0	0	1
1800	21		0	1	2	0	-1	0	0	0	0		-1	-1	-2	0	0	-1	0	1
1802	10		0	1	2	-1	-1	0	0	0	0		-1	0	-1	0	0	-1	0	1
1803	23		-1	1	1	-1	-1	0	0	0	0		0	-1	-1	-1	0	0	0	1
1804	3		0	1	2	-1	-1	0	0	0	0		-1	0	-1	0	0	0	0	1
1805	2		0	1	2	-1	0	0	0	0	0		-1	0	-1	0	0	0	0	1
1806	35		-1	2	2	-1	-1	0	0	0	0		-1	0	-1	0	0	-1	0	1
1808	23		0	1	2	-1	0	0	0	0	0		-1	0	-1	0	0	0	0	1
1809	49		0	1	2	-1	0	0	0	0	0		-1	0	-1	0	0	0	0	1
1810	3		-1	1	2	-1	0	0	0	0	0		-1	0	-1	0	0	0	0	1
1811	4		0	1	1	-1	0	0	0	0	0		0	-1	-1	0	0	0	0	1
1812	19		0	1	2	-1	0	0	0	0	0		-1	0	-1	0	0	0	0	1
1813	5		0	1	2	0	0	0	0	0	0		-1	0	-2	0	0	0	0	1
1814	17		0	1	2	-1	-1	0	0	0	0		-1	0	-1	0	0	-1	0	1
1815	47		0	1	2	-1	-1	0	0	0	-1		-1	0	-2	0	0	-1	0	1
1816	39		0		2	-1	0	0	0	0	0		-1	0	-1	0	0	0	0	1
1817	13		0	1	2	-1	-1	0	0	0	0		-1	0	-1	0	0	-1	0	1
1818	12		-1	2	2	-1	-1	0	0	0	0		-1	0	-1	0	0	-1	0	1
1819		3	0	1	2	-1	0	0	0	0	0	-1	-1		-1	0	0	0	0	1
1820	17		0	1	2	-1	-1	-1	0	0	-1		-1	0	-2	0	0	-1	0	1
1821	8		0	1	2	0	-1	0	0	0	0		-1	0	-2	0	0	-1	0	1
1822	9		-1		2	-1	0	0	0	0	0		-1	0	-1	0	0	0	0	1
1823	8		0	1	2	-1	-1	0	0	0	0		-1	0	-1	0	0	-1	0	1
1824	22		-1	1	2	-1	-1	-1	0	0	0		-1	0	-1	0	0	0	0	1
1825	14		-1	1	2	-1	-1	0	0	0	-1		-1	0	-2	0	0	-1	0	1
1826	26		0	1	2	0	-1	0	0	0	0		0	-1	-2	0	0	-1	0	4
1827	20		-1	2	2	-1	-1	0	0	0	-1		-1	-1	-1	0	0	-1	0	3
1828	11		0		1	-1	0	0	0	0	0		0	-1	-1	-1	0	0	0	1
1829		4	0	1	2	-1	0	0	0	0	0	-1	-1		-1	0	0	0	0	1
1830	23		0	1	2	0	-1	0	0	0	0		-1	0	-2	0	0	-1	0	1
1831	9		0	1	2	-1	-1	0	0	0	0		-1	0	-1	0	0	-1	0	1
1832	2		0	1	2	-1	0	0	0	0	0		-1	0	-1	0	0	0	0	1
1833	4		0	1	2	-1	0	0	0	0	0		-1	0	-1	0	0	0	0	1
1834	9		0	1	2	0	-1	0	0	0	0		-1	0	-2	0	0	-1	0	1
1835	13		0	1	2	0	-1	0	0	0	0		-1	0	-2	0	0	-1	0	1
1836	28		0	1	2	0	-1	0	0	0	0		-1	0	-2	0	0	-1	0	1
1837	18		0	1	2	-1	-1	0	0	0	0		-1	0	-1	0	0	-1	0	4
1838		1	0	2	1	-1	0	0	0	0	0	-1	-1		-1	0	0	0	0	8
1839	32		0	1	2	-1	0	0	0	0	0		-1	0	-1	0	0	0	0	1
1840	8		0	1	2	-1	-1	0	0	0	0		-1	0	-1	0	0	-1	0	1
1841	7		-1	1	2	-1	0	0	0	0	0		-1	0	-1	0	0	0	0	1
1842	14		-1	1	2	-1	-1	0	0	0	0		-1	0	-1	0	0	-1	0	1
1843	7		0		2	0	-1	0	0	0	0		-1	0	-2	0	0	-1	0	1
1844	13		-1	1	1	-1	0	0	0	0	0		0	-1	-1	-1	0	0	0	1
1845	7		0	1	2	-1	0	0	0	0	0		-1	0	-1	0	0	0	0	4
1846	3		0	2	2	-1	0	0	0	0	0		-1	0	-1	0	0	0	0	1
1847	7		0	1	2	-1	-1	0	0	0	0		-1	0	-1	0	0	-1	0	1
1848	2		0	1	2	-1	0	0	0	0	0		-1	0	-1	0	0	0	0	1
1849	15		0	1	1	-1	-1	0	0	0	0		0	-1	-1	0	0	0	0	1
1850	15		0	2	2	-1	-1	0	0	0	0		-1	0	-1	0	0	-1	0	1
1851	21		0	1	2	-1	-1	0	0	0	0		-1	-1	-2	0	0	-1	0	7
1852	12		0	1	2	-1	-1	0	-1	0	-1		-1	0	-2	0	0	-1	0	1
1853	8		0	1	2	-1	-1	0	0	0	0		-1	0	-1	0	0	-1	0	1
1854	4		-1	1	1	-1	0	0	0	0	0		0	-1	-1	0	0	0	0	1
1855	21		0	1	2	-1	-1	0	0	0	0		-1	0	-1	0	0	-1	0	1
1857	23		0	2	1	-1	-1	0	0	0	0		0	-1	-1	-1	0	-1	-1	4
1858		2	0	2	1	-1	0	0	0	0	0	-1	-1		-1	0	0	0	0	1
1859	8		-1	2	2	0	0	0	0	0	0		-1	0	-2	0	0	0	0	1
1860	3		0		2	-1	0	0	0	0	0		-1	0	-1	0	0	0	0	1
1861	5		-1	1	1	0	-1	0	0	0	0		0	-1	-2	0	0	-1	0	1
1862	21		-1	1	2	-1	0	0	0	0	0		-1	-1	-2	0	0	0	0	1
1863	18		0	2	2	-1	-1	0	0	0	0		-1	0	-1	0	0	-1	0	1
1864	4		0	2	2	0	0	0	0	0	0		-1	0	-2	0	0	0	0	1
1865	10		0	1	2	0	0	0	0	0	0		-1	0	-2	0	0	0	0	1
1866	2		0	1	1	-1	-1	0	0	0	0		0	-1	-1	0	0	-1	0	1
1867	6		0		1	-1	0	0	0	0	0		0	-1	-1	0	0	0	0	1
1868	43		0	2	1	-1	0	0	0	0	0		0	-1	-1	0	0	0	0	1
1869	11		-1	2	2	-1	-1	0	0	0	0		-1	0	-1	0	0	-1	0	1
1870	2		0	1	2	0	0	0	0	0	0		-1	0	-2	0	0	0	0	4
1871	2		0	1	2	0	0	0	0	0	0		-1	0	-2	0	0	0	0	1
1872	7		0	1	1	0	0	0	0	0	0		0	-1	-2	-1	-1	0	0	7
1873	27		0	2	2	-1	0	0	0	0	0		-1	0	-1	0	0	0	0	4
1874	9		0	1	1	0	0	0	0	0	0		0	-1	-2	-1	0	0	0	8
1875	5		0	1	2	-1	-1	0	0	0	0		-1	0	-1	0	0	-1	0	1
1876	59		0	1	2	-1	-1	0	0	0	0		-1	0	-1	0	0	-1	0	1
1877	8		0	1	2	-1	0	0	0	0	0		-1	0	-1	0	0	0	0	1
1878	14		0	1	2	-1	0	0	0	0	0		-1	0	-1	0	0	0	0	1
1879	7		0	1	2	-1	0	0	0	0	0		-1	0	-1	0	0	0	0	1
1880	5		0	1	2	-1	-1	0	0	0	0		-1	0	-1	0	0	-1	0	1
1881	2		0	1	2	0	0	0	0	0	0		-1	0	-2	0	0	0	0	4
1882	29		0	1	2	-1	0	0	0	0	0		-1	0	-1	0	0	0	0	1
1883	18		0	2	2	-1	0	0	0	0	0		-1	0	-1	0	0	0	0	1
1884	6		0	1	1	0	-1	0	0	0	0		0	-1	-2	-1	0	0	0	1
1885	59		0	1	2	-1	0	0	0	0	0		-1	0	-1	0	0	0	0	1
1886	8		0	1	2	-1	-1	0	0	0	0		-1	0	-1	0	0	0	0	1
1887	7		0	1	1	0	0	0	0	0	0		0	-1	-2	0	0	0	0	1
1889	4		0	1	2	-1	-1	0	0	0	0		-1	0	-1	0	0	-1	0	1
1890	2		0	1	2	-1	-1	0	0	0	0		-1	0	-1	0	0	-1	0	1
1891	10		0	1	1	0	-1	0	0	0	0		0	-1	-2	-1	0	0	0	1
1892	34		0	1	2	-1	-1	0	0	0	0		-1	0	-1	0	0	-1	0	1
1893	18		-1	1	1	-1	-1	0	0	0	0		0	-1	-1	0	0	-1	0	1
1894	3		0	1	1	0	0	0	0	0	0		0	-1	-2	0	0	0	0	1
1895	4		0	1	1	0	-1	0	0	0	0		0	-1	-2	0	0	-1	0	1
1896	56		0	1	2	-1	0	0	0	0	0		-1	0	-1	0	0	0	0	1
1897	9		-1	1	1	0	-1	0	0	0	0		-1	0	-2	0	0	-1	0	1
1898	8		-1	1	1	-1	-1	0	0	0	0		0	-1	-1	0	0	-1	0	1
1899	4		0	1	1	0	0	0	0	0	0		0	-1	-2	-1	0	0	0	1
1900	8		-1	2	2	0	0	0	0	0	0		-1	0	-2	0	0	0	0	1
1901	40		0	2	1	0	0	0	0	0	-1		0	-1	-2	0	0	0	0	1
1902	3		0	1	2	-1	0	-1	0	0	0		-1	0	-1	0	0	0	-1	4
1903	5		0	1	1	0	0	0	0	0	0		0	-1	-2	-1	0	0	0	1
1904	6		0	1	2	-1	-1	0	0	0	0		-1	0	-1	0	0	-1	0	7
1905	2		0		2	0	0	0	0	0	0		-1	0	-2	0	0	0	0	1
1906	11		0	1	2	-1	0	0	0	0	0		-1	0	-1	0	0	0	0	1
1907	21		0	1	2	-1	-1	0	0	0	0		-1	0	-1	0	0	-1	0	1
1908		4	0	1	2	0	0	0	0	0	0	-1	-1		-1	0	0	0	0	1
1909	3		0	1	1	0	0	0	0	0	0		0	-1	-2	-1	0	0	0	1
1910	48		0	1	2	0	-1	0	0	0	0		-1	0	-2	0	0	-1	0	1
1911		5	0	1	2	0	0	0	0	0	0	-1	-1		-1	0	0	0	0	1
1912	24		0	1	2	-1	-1	0	0	0	0		-1	0	-1	0	0	-1	0	1
1913	26		0	1	2	0	-1	0	0	0	0		-1	0	-2	0	0	-1	0	1
1918	12		0	1	2	-1	0	0	0	0	-1		-1	0	-2	0	0	0	0	1
1921	3		0	1	2	-1	-1	0	0	0	0		0	-1	-2	-1	0	-1	0	1
1922		3	0	1	2	-1	0	0	0	0	0	-1	-1		-1	0	0	0	0	1
1923	10		0	1	2	-1	-1	0	0	0	0		-1	0	-1	0	0	-1	0	1
1924	14		0	1	2	-1	-1	0	0	0	0		-1	0	-1	0	0	-1	0	1
1926	2		0	1	2	-1	0	0	0	0	0		-1	0	-1	0	0	0	0	1
1927	8		-1	1	2	0	0	0	0	0	0		-1	0	-2	0	0	0	0	1
1928		4	0	1	2	0	0	0	0	0	0	-1	-1		-1	0	0	0	0	1
1929		2	0	1	2	-1	0	0	0	0	0	-1	-1		-1	0	0	0	0	1
1930	10		-1	2	2	-1	-1	0	0	0	0		-1	0	-1	0	0	-1	0	1
1931	5		0	1	2	0	0	0	0	0	0		-1	0	-2	0	0	0	0	1
1932	6		0	1	1	-1	-1	0	0	0	0		0	-1	-1	-1	0	-1	0	7
1933		8	0		2	0	0	0	0	0	0	-1	-1		-1	0	0	0	0	4
1934		8	0	1	1	-1	0	0	-1	0	0	0	-1		-2	0	0	0	0	1
1935	5		0	1	1	0	0	-1	0	0	0		0	-1	-2	-1	0	0	-1	1
1936	4		0	1	2	-1	0	0	0	0	0		-1	0	-1	0	0	0	0	1
1937		8	0	1	2	0	0	0	0	0	0	-1	-1		-1	0	0	0	0	1
1938	4		0		2	-1	0	0	0	0	0		-1	0	-1	0	0	0	0	1
1939	4		0	1	1	0	0	0	0	0	0		0	-1	-2	-1	0	0	0	8
1940	2		0	1	1	0	-1	-1	0	0	0		0	-1	-2	-1	0	-1	-1	1
1941	22		0	1	2	-1	-1	0	0	0	0		-1	0	-1	0	0	-1	0	1
1942		1	0	1	1	-1	0	0	0	0	0	-1	-1		-1	-1	0	0	0	1
1943	3		0	1	2	-1	0	0	0	0	0		-1	0	-1	0	0	0	0	8
1944	17		0	1	2	-1	-1	0	0	0	0		-1	0	-1	0	0	-1	0	1
1945		8	0	1	2	0	-1	0	0	0	0	-1	-1		-1	0	0	-1	0	1
1947	4		0	1	2	-1	0	0	0	0	0		-1	0	-1	0	0	0	0	1
1948	5		0	1	2	-1	0	0	0	0	0		-1	0	-1	0	0	0	0	1
1949	10		-1	1	1	-1	0	0	0	0	0		0	-1	-1	-1	0	0	0	1
1950	8		0	1	2	-1	-1	0	0	0	0		-1	0	-1	0	0	-1	0	1
1951	4		-1	1	1	-1	0	0	0	0	0		0	-1	-1	-1	0	0	0	1
1952	7		-1	1	2	0	0	0	0	0	0		-1	0	-2	0	0	0	0	1
1953	3		0		2	0	-1	0	0	0	0		-1	0	-2	0	0	-1	0	1
1954	11		-1	1	1	0	0	0	0	0	0		0	-1	-2	-1	0	0	0	8
1955	3		0	1	1	-1	-1	0	0	0	0		0	-1	-1	-1	0	0	0	1
1956	4		0	1	2	-1	0	0	0	0	0		-1	0	-1	0	0	0	0	1
1957	3		0	1	2	-1	-1	0	0	0	0		-1	0	-1	0	0	-1	0	1
1958	6		0	1	2	-1	0	0	0	0	0		-1	0	-1	0	0	0	0	4
1959		4	0		2	-1	0	0	0	0	-1	-1	-1		-1	0	0	0	0	1
1960	4		0	1	1	0	0	0	0	0	0		0	-1	-2	0	0	0	0	1
1961	2		0	2	2	-1	-1	0	0	0	0		-1	0	-1	0	0	-1	0	1
1962	35		0	1	2	-1	-1	0	0	0	0		-1	0	-1	0	0	-1	0	1
1963	4		0	1	2	0	-1	0	0	0	0		-1	0	-2	0	0	-1	0	1
1964	8		0	1	2	0	0	0	0	0	-1		-1	0	-2	0	0	0	0	1
1965	9		0	1	1	0	0	0	0	0	0		0	-1	-2	0	0	0	0	1
1966		2	0	1	2	-1	0	0	0	0	0	-1	-1		-1	0	0	0	0	1
1967	4		0	1	1	-1	-1	0	0	0	0		0	-1	-1	-1	0	-1	0	1
1968	27		0	1	2	0	0	0	0	0	0		-1	0	-2	0	0	0	0	1
1969	48		0	1	2	-1	-1	0	0	0	0		-1	0	-1	0	0	-1	0	1
1970		4	-1	1	1	0	0	0	0	0	0	-1	-1		-1	0	0	0	0	1
1971	9		0	1	2	0	-1	0	0	0	0		-1	0	-2	0	0	-1	0	1
1972		4	0	1	2	-1	0	0	0	0	0	-1	-1		-1	0	0	0	0	1
1973	8		-1	1	2	0	0	0	0	0	0		-1	0	-2	0	0	0	0	1
1974	3		0	1	2	-1	0	0	0	0	0		-1	0	-1	0	0	0	0	1
1975	13		-1	1	2	-1	0	0	0	0	0		-1	0	-1	0	0	0	0	1
1976	15		0	1	2	0	-1	0	0	0	0		-1	0	-2	0	0	-1	0	1
1977	29		0		1	-1	-1	0	0	0	0		0	-1	-1	0	0	0	0	5
1978	5		0	1	2	-1	0	0	0	0	0		-1	0	-1	0	0	0	0	1
1979	36		0		2	0	-1	0	0	0	0		-1	0	-2	0	0	-1	0	1
1980		3	0	1	2	-1	0	0	0	0	0	-1	-1		-1	0	0	0	0	1
1981		4	0	1	2	0	0	0	0	0	0	-1	-1		-1	0	0	0	0	1
1982		4	0	1	1	-1	0	0	0	0	0	-1	-1		-1	0	0	0	0	1
1983	2		0	1	2	-1	0	0	0	0	0		-1	0	-1	0	0	0	0	1
1984	7		0	1	2	-1	0	0	0	0	0		-1	0	-1	0	0	0	0	1
1985	9		0		2	0	0	0	0	0	0		-1	0	-2	0	0	0	0	1
1986	3		0	1	1	-1	-1	0	0	0	0		0	-1	-1	0	0	-1	0	1
1987	10		0	1	1	0	0	0	0	0	0		0	-1	-2	-1	0	0	0	4
1988		3	0	1	2	-1	0	0	0	0	0	-1	-1		-1	0	0	0	0	1
1994	18		0		2	-1	0	0	0	0	0		-1	0	-1	0	0	0	0	4
1998	8		0	1	2	0	0	0	0	0	0		-1	0	-2	0	0	0	0	1
2100	21		0	1	2	-1	0	0	0	0	0		-1	0	-1	0	0	0	0	1
2101		2	0	1	1	-1	0	0	0	0	0	-1	-1		-1	0	0	0	0	1
2102	9		0	1	1	-1	0	0	0	0	0		0	-1	-1	-1	0	0	0	1
2103	3		0	1	1	-1	0	-1	0	0	0		0	-1	-1	-1	0	0	-1	8
2104		8	-1	2	1	0	0	0	0	0	0	-1	-1		-1	-1	0	0	0	4
2105	11		-1	2	2	-1	-1	0	0	0	0		-1	0	-1	0	0	-1	0	1
2106		1	0	1	2	0	-1	0	0	0	0	-1	-1		-1	0	0	-1	0	1
2107	11		0	1	2	0	-1	0	0	0	0		-1	0	-2	0	0	-1	0	1
2108	30		-1	1	2	0	-1	0	0	0	0		-1	0	-2	0	0	-1	0	1
2109	4		0	1	2	0	-1	0	0	0	0		-1	0	-2	0	0	-1	0	1
2110		1	0	1	2	0	-1	0	0	0	0	-1	-1		-1	0	0	-1	0	1
2111	9		-1	1	1	0	-1	0	0	0	0		0	-1	-2	-1	0	-1	0	1
2113	13		0	1	2	-1	0	0	0	0	0		-1	0	-1	0	0	0	0	3
2114	52		-1	1	2	-1	-1	0	0	0	0		-1	0	-1	0	0	-1	0	1
2115	7		0	1	1	0	0	0	0	0	0		0	-1	-2	-1	0	0	0	1
2116	5		0		2	-1	-1	0	0	0	0		-1	0	-1	0	0	-1	0	1
2117	25		0	1	1	-1	0	0	0	0	0		0	-1	-1	-1	0	-1	0	1
2118	6		-1	1	1	-1	-1	0	0	0	0		0	-1	-1	-1	0	-1	0	1
2119	38		-1	2	2	-1	0	0	0	0	0		-1	0	-1	0	0	0	0	1
2120		8	-1	2	1	0	0	0	0	0	0	-1	-1		-1	-1	0	0	0	1
2121		4	0	2	1	-1	0	0	0	0	0	-1	-1		-1	0	0	0	0	1
2122		3	0	1	1	-1	0	0	0	0	0	-1	-1		-1	-1	0	0	0	1
2123		4	0	2	1	-1	0	0	0	0	0	-1	-1		-1	0	0	0	0	1
2124		2	0	1	1	-1	0	0	0	0	0	-1	-1		-1	-1	0	0	0	1
2125		1	-1	2	1	-1	0	0	0	0	0	-1	-1		-1	0	0	0	0	1
2126		2	0	1	1	-1	0	0	0	0	0	-1	-1		-1	0	0	0	0	4
2127		2	0	1	1	-1	0	0	0	0	0	-1	-1		-1	0	0	0	0	1
2128	10		-1	2	2	-1	0	0	0	0	0		-1	0	-1	0	0	0	0	1
2129	2		0	1	1	0	0	0	0	0	0		0	-1	-2	-1	0	0	0	1
2130	4		-1	1	1	0	0	0	0	0	0		0	-1	-2	-1	0	0	0	1
2131	3		-1	1	2	-1	0	0	0	0	0		-1	0	-1	0	0	0	0	1
2132	52		-1	1	2	0	-1	0	0	0	0		-1	0	-2	0	0	-1	0	1
2133	19		0	1	2	-1	0	0	0	0	0		-1	0	-1	0	0	0	0	1
2134	28		0	1	2	-1	0	0	0	0	0		-1	0	-1	0	0	0	0	1
2135	19		-1	1	2	-1	0	0	0	0	0		-1	0	-1	0	0	0	0	1
2136	6		-1	2	1	0	0	0	0	0	0		-1	0	-2	0	0	0	0	1
2137	4		-1	1	2	-1	-1	0	0	0	0		-1	0	-1	0	0	-1	0	1
2138	4		0	1	1	0	0	0	0	0	0		0	-1	-2	-1	0	0	0	7
2139	13		0	1	2	-1	0	0	0	0	0		-1	0	-1	0	0	0	0	1
2140	18		-1	1	2	-1	-1	0	0	0	0		-1	0	-1	0	0	-1	0	1
2141	16		0	1	2	-1	-1	0	0	0	0		-1	0	-1	0	0	-1	0	1
2142	36		-1	1	2	-1	0	0	0	0	0		-1	0	-1	0	0	0	0	1
2143	9		0	1	1	0	0	0	0	0	0		0	-1	-2	-1	0	0	0	1
2144	10		-1	1	1	0	0	0	0	0	0		0	-1	-2	-1	0	0	0	6
2145	4		-1	2	1	0	0	0	0	0	0		0	-1	-2	-1	0	0	0	1
2146	12		0	2	2	-1	0	0	0	0	0		-1	0	-1	0	0	0	0	1
2147	5		0	1	2	0	0	0	0	0	0		-1	0	-2	0	0	0	0	1
2148	28		0	1	1	-1	0	0	0	0	0		0	-1	-1	-1	0	-1	0	8
2149	10		0		2	0	0	0	0	0	0		-1	0	-2	0	0	0	0	1
2150	11		0	1	1	-1	0	0	0	0	0		0	-1	-1	-1	0	0	0	1
2151	5		-1	1	1	-1	0	0	0	0	0		0	-1	-1	-1	0	0	0	1
2152	36		-1	1	1	-1	-1	-1	0	0	-1		0	-1	-2	-1	0	-1	0	1
2153	11		0	1	1	-1	-1	0	0	0	0		0	-1	-1	0	0	-1	0	1
2154	28		0	1	1	-1	-1	0	0	0	0		0	-1	-1	-1	0	0	0	1
2155	10		0	2	2	0	0	0	0	0	0		-1	0	-2	0	0	0	0	1
2156	11		0	1	2	0	-1	0	0	0	0		-1	0	-2	0	0	-1	0	4
2157	8		0	1	1	-1	-1	0	0	0	0		0	-1	-1	-1	0	-1	0	4
2158	5		0	1	1	-1	-1	0	0	0	0		0	-1	-1	-1	0	-1	0	4
2159	5		0	1	1	-1	-1	0	0	0	0		0	-1	-1	0	0	-1	0	1
2160	10		0	1	2	0	-1	0	0	0	0		-1	0	-2	0	0	-1	0	1
2161	5		0	1	2	-1	0	0	0	0	0		-1	0	-1	0	0	0	0	1
2162	59		0	1	2	-1	0	0	0	0	0		-1	0	-1	0	0	0	0	1
2163	4		0	1	2	-1	0	0	0	0	0		-1	0	-1	0	0	0	0	4
2164	30		0	1	2	-1	-1	0	0	0	0		-1	0	-1	0	0	-1	0	1
2165	20		-1	1	2	-1	-1	0	0	0	0		-1	0	-1	0	0	-1	0	1
2166	3		-1	1	2	-1	-1	0	0	0	0		-1	0	-1	0	0	-1	0	4
2167	7		-1	1	1	0	-1	0	0	0	0		0	-1	-2	0	0	-1	0	1
2168	47		0	1	2	-1	0	0	0	0	0		-1	0	-1	0	0	0	0	1
2169	6		0	1	2	-1	0	0	0	0	0		-1	0	-1	0	0	0	0	1
2170	3		-1	1	1	0	0	0	0	0	0		0	-1	-2	0	0	0	0	4
2171	4		-1	1	2	-1	-1	0	0	0	0		-1	0	-1	0	0	-1	0	1
2172	11		0	1	2	-1	0	0	0	0	0		-1	0	-1	0	0	0	0	7
2173	9		0	1	2	-1	-1	0	0	0	0		-1	0	-1	0	0	-1	0	1
2174	4		-1	1	2	-1	0	0	0	0	0		-1	0	-1	0	0	0	0	1
2175	2		0	1	2	-1	-1	0	0	0	0		-1	0	-1	0	0	-1	0	1
2176	47		-1	1	2	-1	-1	0	0	0	0		-1	0	-1	0	0	-1	0	1
2177	3		0	1	1	0	0	0	0	0	0		0	-1	-2	0	0	0	0	7
2178	4		-1	1	1	0	-1	0	0	0	0		0	-1	-2	-1	0	0	0	7
2179	2		0		1	0	-1	0	0	0	0		0	-1	-2	0	0	-1	0	1
2180	15		0	1	2	-1	-1	0	0	0	0		-1	0	-1	0	0	-1	0	1
2181	17		0	1	2	-1	-1	0	0	0	0		-1	0	-1	0	0	-1	0	1
2182	25		-1	1	1	-1	0	0	0	0	0		0	-1	-1	-1	0	0	0	1
2183		4	0	1	1	-1	0	0	0	0	0	-1	-1		-1	-1	0	0	0	8
2184		1	0	2	1	-1	0	0	0	0	0	-1	-1		-1	-1	0	0	0	8
2185	20		0	1	1	-1	-1	0	0	0	0		0	-1	-1	0	0	0	0	1
2186	21		-1	1	1	-1	-1	0	0	0	0		0	-1	-1	0	0	-1	0	1
2187	6		-1	1	2	0	0	0	0	0	0		-1	0	-2	0	0	0	0	1
2188	4		-1		2	0	0	0	0	0	0		-1	0	-2	0	0	0	0	1
2189	8		0		2	0	0	0	0	0	0		-1	0	-2	0	0	0	0	1
2190	43		0	1	1	-1	0	0	0	0	0		0	-1	-1	0	0	0	0	6
2191	14		0	1	1	-1	-1	0	0	0	0		-1	-1	-2	-1	0	0	0	1
2192	9		-1	1	2	0	0	0	0	0	0		-1	0	-2	0	0	0	0	1
2193	8		0	2	2	0	-1	0	0	0	0		-1	0	-2	0	0	-1	0	1
2194	19		0	1	1	-1	-1	0	0	0	0		0	-1	-1	0	0	0	0	1
2195		5	0	1	2	0	0	0	0	0	0	-1	-1		-1	-1	0	0	0	1
2196		1	0	1	1	-1	0	0	0	0	-1	-1	-1		-1	-1	0	0	0	1
2197		4	0	1	1	-1	0	0	0	0	0	-1	-1		-1	0	0	0	0	6
2198		3	0	1	1	-1	0	0	0	0	0	-1	-1		-1	0	0	0	0	1
2199		8	0	1	2	-1	0	0	0	0	0	-1	-1		-1	-1	0	0	0	1
2200		2	0	1	1	-1	0	0	0	0	0	-1	-1		-1	-1	0	0	0	1
2204	9		0	1	1	0	0	0	0	0	0		0	-1	-2	0	0	0	0	1
2210	6		-1	1	2	0	0	0	0	0	0		-1	0	-2	0	0	0	0	1
2226	8		-1	1	2	-1	0	0	0	0	0		-1	0	-1	0	0	0	0	1
2227	9		0	1	1	0	-1	-1	0	0	0		0	-1	-2	0	0	-1	0	1
2228	22		0	2	1	-1	0	0	0	0	0		0	-1	-1	0	0	-1	0	8
2230	33		0	1	2	-1	0	0	0	0	0		-1	0	-1	0	0	0	0	4
2231	8		0	2	2	-1	-1	0	0	0	0		-1	0	-1	0	0	-1	0	1
2232	22		0	1	2	-1	0	0	0	0	0		-1	0	-1	0	0	0	0	1
2233	6		0	1	2	0	-1	0	0	0	0		-1	0	-2	0	0	-1	0	1
2234	6		0	1	2	0	-1	0	0	0	0		-1	0	-2	0	0	-1	0	1
2235	18		-1	1	1	-1	0	0	0	0	0		0	-1	-1	0	0	0	0	7
2236	18		0	1	2	-1	-1	0	0	0	0		-1	0	-1	0	0	-1	0	2
2238	4		-1	2	2	-1	0	0	0	0	0		-1	0	-1	0	0	0	0	1
2239	26		0	1	2	-1	-1	0	0	0	0		-1	0	-1	0	0	-1	0	1
2240	12		-1	1	1	-1	-1	-1	0	0	0		0	-1	-1	-1	0	-1	0	4
2241	3		0	1	1	0	0	0	0	0	0		0	-1	-2	0	0	0	0	8
2242		4	0	1	1	-1	0	0	0	0	0	-1	-1		-1	0	0	0	0	4
2243	4		0	1	1	0	0	0	0	0	0		0	-1	-2	0	0	0	0	1
2244	27		-1	1	2	-1	0	0	0	0	0		-1	0	-1	0	0	0	0	1
2245	8		-1	2	2	0	-1	0	0	0	0		-1	0	-2	0	0	-1	0	6
2246	9		-1	1	1	0	0	0	0	0	0		0	-1	-2	0	0	0	0	1
2247	39		0	1	2	-1	-1	0	0	0	0		-1	0	-1	0	0	-1	0	1
2248	26		0		2	-1	0	0	0	0	0		-1	0	-1	0	0	0	0	1
2249		4	0		1	-1	0	0	0	0	0	-1	-1		-1	0	0	0	0	4
2250	7		-1	2	2	0	-1	0	0	0	0		-1	0	-2	0	0	-1	0	1
2251	9		-1	1	2	0	0	0	0	0	0		-1	0	-2	0	0	0	0	1
2252	53		0	1	2	-1	-1	0	0	0	0		-1	0	-1	0	0	-1	0	1
2253	9		0	1	1	-1	0	0	0	0	0		0	-1	-1	-1	0	0	0	1
2254	12		-1	1	2	0	0	0	0	0	-1		-1	0	-2	0	0	0	0	1
2255	24		0	1	2	0	0	0	0	0	0		-1	0	-2	0	0	0	0	1
2256	24		-1	1	2	-1	0	0	0	0	0		-1	0	-1	0	0	0	0	1
2257	23		0	1	2	0	0	0	0	0	0		-1	0	-2	0	0	0	0	4
2258	14		0	1	2	0	-1	0	0	0	0		-1	0	-2	0	0	-1	0	1
2259	17		-1		2	0	-1	0	0	0	0		-1	0	-2	0	0	-1	0	1
2260	7		0	1	1	-1	0	0	0	0	0		0	-1	-1	-1	0	0	0	1
2261	4		0	1	2	0	0	0	0	0	0		-1	0	-2	-1	0	0	0	1
2262	9		0	1	1	-1	0	0	0	0	0		0	-1	-1	-1	0	0	0	1
2263	8		0	1	2	0	0	0	0	0	0		-1	0	-2	0	0	0	0	1
2265	9		0	2	2	0	0	0	0	0	0		-1	0	-2	0	0	0	0	1
2266	18		0	1	1	-1	0	0	0	0	0		0	-1	-1	0	0	0	0	1
2267	28		0	2	1	-1	-1	0	0	0	0		0	-1	-1	-1	0	0	-1	7
2268	5		0	1	2	0	0	0	0	0	0		-1	0	-2	0	0	0	0	1
2269	8		-1	1	2	0	0	0	0	0	0		-1	0	-2	0	0	0	0	1
2270	7		0	1	1	-1	-1	0	0	0	0		0	-1	-1	0	0	-1	0	8
2271	9		0	1	1	-1	0	0	0	0	0		0	-1	-1	0	0	0	0	1
2272	5		0	1	2	0	0	0	0	0	0		-1	0	-2	0	0	0	0	1
2274		3	0		1	-1	0	0	0	0	0	-1	-1		-1	0	0	0	0	1
2275		3	0	1	1	-1	0	0	0	0	0	-1	-1		-1	0	0	0	0	1
2276		5	0	1	2	-1	0	0	0	0	0	-1	-1		-1	0	0	0	0	1
2277		4	0		2	0	0	0	0	0	0	-1	-1		-1	0	0	0	0	4
2278		5	-1	1	2	-1	0	0	0	0	0	-1	-1		-1	0	0	0	0	1
2279		1	0	1	1	-1	0	0	0	0	0	-1	-1		-1	0	0	0	0	1
2280		8	0	1	2	0	0	0	0	0	0	-1	-1		-1	0	0	0	0	1
2281		4	0	1	2	0	0	0	0	0	0	-1	-1		-1	0	0	0	0	1
2282	14		0	1	2	-1	-1	0	0	0	0		-1	0	-1	0	0	-1	0	1
2283	5		0	1	2	0	0	0	0	0	0		-1	0	-2	0	0	0	0	7
2284	3		-1		2	-1	-1	0	0	0	0		-1	0	-1	0	0	0	0	1
2285	7		-1	1	2	-1	0	0	0	0	0		-1	0	-1	0	0	0	0	1
2286	11		0	1	2	-1	-1	0	0	0	-1		-1	0	-2	0	0	-1	0	7
2287	9		0	1	2	0	-1	0	0	0	0		-1	0	-2	0	0	0	0	1
2288	9		0	1	2	0	0	-1	0	0	0		-1	0	-2	0	0	0	0	1
2289	11		0	1	2	-1	-1	0	0	0	0		-1	0	-1	0	0	0	0	1
2290	9		-1	1	2	0	0	0	0	0	0		-1	0	-2	0	0	0	0	1
2291	45		0	1	2	0	-1	0	0	0	0		-1	0	-2	0	0	-1	0	1
2292	5		-1		2	-1	0	0	0	0	0		-1	0	-1	0	0	0	0	1
2293	6		0	1	2	-1	-1	0	0	0	0		-1	0	-1	0	0	0	0	1
2294	5		-1		2	0	0	0	0	0	0		-1	0	-2	0	0	0	0	1
2295	22		-1	1	2	-1	-1	0	0	0	-1		-1	0	-2	0	0	-1	0	1
2296	20		-1	1	2	-1	0	0	0	0	0		-1	0	-1	0	0	0	0	1
2297	10		0	1	1	0	-1	0	0	0	0		0	-1	-2	0	0	0	0	7
2298	4		0	1	1	0	-1	-1	0	0	0		0	-1	-2	0	0	-1	-1	1
2299	2		0	1	2	-1	-1	0	0	0	-1		-1	0	-2	0	0	0	0	4
2300	15		0	1	2	-1	0	0	0	0	0		-1	0	-1	0	0	0	0	1
2301	5		0		1	0	0	0	0	0	0		0	-1	-2	0	0	0	0	1
2302	4		-1		2	-1	-1	0	0	0	0		-1	0	-1	0	0	0	0	4
2303	6		0		2	-1	-1	0	0	0	0		-1	0	-1	0	0	0	0	1
2304	15		0	2	2	-1	-1	0	0	0	0		-1	-1	-2	0	0	-1	0	1
2305	10		-1	2	2	0	-1	0	0	0	0		-1	0	-2	0	0	-1	0	1
2306	8		-1	2	1	0	0	0	0	0	0		0	-1	-2	0	0	0	0	7
2307	12		0	1	2	-1	0	0	0	0	-1		-1	0	-2	0	0	0	0	1
2308	33		0	1	2	-1	0	0	0	0	0		-1	0	-1	0	0	0	0	1
2309		6	0	1	2	0	0	0	0	0	0	-1	-1		-1	0	0	0	0	1
2310	27		0	1	2	-1	0	0	0	0	0		-1	0	-1	0	0	0	0	1
2311	17		0	1	2	-1	-1	0	0	0	0		-1	0	-1	0	0	-1	0	1
2312	5		0	1	2	-1	-1	0	0	0	0		-1	0	-1	0	0	-1	0	1
2313	5		0	1	1	0	-1	-1	0	0	0		0	-1	-2	0	0	0	0	7
2314	7		0	1	1	0	-1	0	0	0	0		-1	0	-2	0	0	0	0	1
2315	24		-1	1	2	-1	0	0	0	0	0		-1	0	-1	0	0	0	0	1
2316	31		0	1	2	-1	0	0	0	0	-1		-1	0	-2	0	0	0	0	1
2317		4	0	2	2	0	0	0	0	0	0	-1	-1		-1	0	0	0	0	1
2318		5	0	1	2	-1	0	0	0	0	0	-1	-1		-1	0	0	0	0	1
2319	12		0	1	2	-1	-1	0	0	0	0		-1	0	-1	0	0	-1	0	1
2320		6	0	1	2	0	0	0	0	0	0	-1	-1		-1	0	0	0	0	1
2321	10		0	1	2	-1	-1	0	0	0	0		-1	0	-1	0	0	0	0	1
2322	10		0	1	1	-1	-1	0	0	0	0		0	-1	-1	0	0	0	0	1
2323	17		0	1	1	-1	-1	0	0	0	0		0	-1	-1	-1	0	-1	0	1
2324	8		0	1	1	-1	-1	0	0	0	0		0	-1	-1	0	0	0	0	1
2325	3		-1	2	2	0	-1	0	0	0	0		-1	0	-2	0	0	0	0	1
2326	5		0	1	1	-1	-1	0	0	0	0		0	-1	-1	0	0	0	0	7
2327	5		0		1	-1	-1	0	0	0	0		0	-1	-1	0	0	0	0	7
2328	6		0	1	2	0	0	0	0	0	0		-1	0	-2	0	0	0	0	1
2330	4		0	1	1	0	-1	0	0	0	0		0	-1	-2	0	0	0	0	1
2331	4		0	1	1	0	-1	0	0	0	0		0	-1	-2	0	0	0	0	8
2332	13		0	1	2	-1	-1	0	0	0	0		-1	0	-1	0	0	-1	0	1
2333	12		0	1	2	0	0	0	0	0	0		-1	0	-2	0	0	0	0	1
2334	38		0	1	2	-1	-1	0	0	0	0		-1	0	-1	0	0	-1	0	1
2335	4		0	1	2	-1	-1	0	0	0	0		-1	0	-1	-1	-1	-1	0	1
2336	7		0	1	2	-1	-1	0	0	0	0		-1	0	-1	0	0	0	0	8
2337	11		0	1	1	0	-1	0	0	0	0		0	-1	-2	0	0	0	0	1
2338	8		0		2	-1	-1	0	0	0	0		-1	0	-1	0	0	0	0	1
2339	9		-1	1	1	0	-1	0	0	0	0		0	-1	-2	0	0	0	0	1
2340	9		0	1	2	-1	-1	0	0	0	0		-1	0	-1	0	0	0	0	1
2341	6		0	1	1	0	0	0	0	0	0		0	-1	-2	0	0	0	0	4
2342	3		-1	1	2	-1	-1	0	0	0	0		-1	0	-1	0	0	0	0	1
2343	6		0	1	1	0	-1	0	0	0	0		0	-1	-2	0	0	0	0	1
2344	4		-1	1	2	-1	-1	0	0	0	0		-1	0	-1	0	0	0	0	1
2345	5		0	1	2	-1	-1	0	0	0	0		-1	0	-1	0	0	0	0	1
2346	12		-1	1	1	-1	0	0	-1	0	0		-1	-1	-2	0	0	0	0	1
2347	23		0	1	1	-1	-1	0	0	0	0		0	-1	-1	-1	0	-1	0	7
2348	13		0	1	1	-1	0	0	0	0	0		0	-1	-1	0	0	0	0	4
2349	8		0		2	0	-1	0	0	0	0		-1	0	-2	0	0	0	0	1
2350	12		-1	1	1	-1	-1	0	0	0	0		0	-1	-1	0	0	0	0	6
2351	6		0	1	2	0	-1	0	0	0	0		-1	0	-2	0	0	-1	0	4
2352	7		-1	1	2	0	-1	0	0	0	0		-1	0	-2	0	0	0	0	1
2353	5		0	1	2	0	0	0	0	0	0		-1	0	-2	0	0	0	0	1
2354	4		0	1	2	-1	-1	0	0	0	0		-1	0	-1	0	0	-1	0	1
2355	6		-1	1	2	-1	-1	0	0	0	0		-1	0	-1	0	0	0	0	1
2356	18		0	1	2	-1	-1	0	0	0	0		-1	0	-1	0	0	0	0	1
2357	5		0	1	1	-1	0	0	0	0	0		0	-1	-1	-1	0	0	0	8
2358	17		-1	1	2	-1	-1	0	0	0	0		-1	0	-1	0	0	-1	0	1
2359	6		-1	1	1	0	0	0	0	0	0		0	-1	-2	0	0	0	0	1
2360	7		-1	2	2	-1	0	0	0	0	0		-1	0	-1	0	0	0	0	1
2361	2		0	1	1	-1	0	0	0	0	0		0	-1	-1	-1	0	0	0	7
2362	4		-1	1	1	0	0	0	0	0	0		0	-1	-2	-1	-1	0	0	1
2363	7		0		1	0	-1	0	0	0	0		0	-1	-2	-1	0	0	0	7
2364	12		0	1	2	-1	-1	0	0	0	0		-1	0	-1	0	0	-1	0	1
2365	4		0	1	2	-1	0	0	0	0	0		-1	0	-1	0	0	0	0	1
2366	8		0	1	2	-1	0	0	0	0	0		-1	0	-1	0	0	0	0	1
2367	13		-1	1	2	-1	0	0	0	0	-1		-1	0	-2	0	0	0	0	3
2368	6		0	1	2	-1	0	0	0	0	0		-1	0	-1	0	0	0	0	1
2369	23		0		2	-1	0	0	0	0	0		-1	0	-1	0	0	0	0	1
2370	12		-1	1	2	-1	-1	0	0	0	0		-1	0	-1	0	0	-1	0	1
2372	5		-1	1	2	-1	-1	-1	0	0	0		-1	0	-1	0	0	-1	-1	6
2373	8		0	1	1	0	-1	0	0	0	0		0	-1	-2	-1	0	-1	0	6
2374	20		0		2	0	0	0	0	0	0		-1	0	-2	0	0	0	0	1
2375	9		0		2	-1	-1	0	0	0	0		-1	0	-1	0	0	-1	0	6
2376		4	-1	1	1	-1	0	0	0	0	0	-1	-1		-1	0	0	0	0	4
2377	5		0	1	1	0	-1	0	0	0	0		-1	0	-2	-1	0	-1	0	8
2378	6		-1	1	2	-1	-1	0	0	0	0		-1	0	-1	0	0	0	0	6
2379	4		0	1	2	-1	0	0	0	0	0		-1	0	-1	0	0	0	0	6
2380	16		0	1	2	-1	-1	0	0	0	0		-1	0	-1	-1	0	-1	0	1
2381	58		0	1	2	-1	-1	0	0	0	0		-1	0	-1	0	0	-1	0	1
2382	4		-1	1	2	-1	-1	0	0	0	0		-1	0	-1	0	0	0	0	1
2383	6		-1	1	1	-1	-1	0	0	0	0		0	-1	-1	0	0	0	0	4
2384	20		-1	1	2	-1	-1	0	0	0	0		-1	0	-1	0	0	0	0	1
2385	8		0	1	2	-1	-1	0	0	0	0		-1	0	-1	0	0	0	0	1
2386	5		-1	2	2	0	-1	0	0	0	0		-1	0	-2	0	0	0	0	1
2387	7		-1	1	1	-1	-1	0	0	0	0		0	-1	-1	0	0	0	0	1
2388	4		-1	2	1	-1	-1	0	0	0	0		0	-1	-1	0	0	0	0	1
2389	5		0	1	2	0	-1	0	0	0	0		-1	0	-2	0	0	0	0	1
2390	8		-1	1	2	0	0	0	0	0	0		-1	0	-2	0	0	0	0	1
2391	3		0	1	2	0	-1	0	0	0	0		-1	0	-2	0	0	-1	0	8
2392	6		0	1	2	0	0	0	0	0	0		-1	0	-2	0	0	0	0	1
2393	4		0	1	1	-1	-1	0	0	0	0		0	-1	-1	0	0	0	0	1
2394	5		0	1	2	0	-1	0	0	0	0		-1	0	-2	0	0	0	0	1
2395		4	0	1	1	-1	0	0	0	0	0	-1	-1		-1	0	0	0	0	1
2396		4	0		2	-1	0	0	0	0	0	-1	-1		-1	0	0	0	0	1
2397		4	0	1	1	-1	0	0	0	0	0	0	-1		-2	0	0	0	0	6
2398		4	0	1	1	-1	0	0	0	0	0	-1	-1		-1	-1	0	0	0	1
2399		2	0	1	2	-1	0	0	0	0	0	-1	-1		-1	0	0	0	0	1
2400		1	0	1	2	0	0	0	0	0	0	-1	-1		-1	0	0	0	0	4
2401		8	0	1	2	-1	-1	0	0	0	0	-1	-1		-1	0	0	-1	0	1
2402		3	0	1	2	-1	0	0	0	0	0	-1	-1		-1	0	0	0	0	1
2403	14		-1	2	2	-1	-1	0	0	0	0		-1	0	-1	0	0	-1	0	1
2404	11		-1	2	1	-1	0	0	0	0	0		0	-1	-1	0	0	0	0	1
2405	17		-1		2	-1	0	0	0	0	-1		-1	0	-2	0	0	0	0	1
3100	4		0	1	2	-1	-1	0	0	0	0		-1	0	-1	0	0	0	0	6
3101	6		0	1	2	-1	0	0	0	0	0		-1	0	-1	0	0	0	0	1
3102	33		0	1	2	-1	0	0	0	0	0		-1	0	-1	0	0	0	0	1
3103	6		0	1	2	0	0	0	0	0	0		-1	0	-2	0	0	0	0	1
3104	13		0	1	2	-1	0	0	0	0	0		-1	0	-1	0	0	0	0	1
3105		3	0	1	2	0	0	0	0	0	0	0	-1		-2	0	0	0	0	6
3106		1	0	1	1	-1	0	0	0	0	0	-1	-1		-1	0	0	0	0	4
3107	9		0		2	-1	0	0	0	0	0		-1	0	-1	0	0	0	0	1
3109		2	-1	2	2	0	0	0	0	0	0	-1	-1		-1	0	0	0	0	1
3110	19		-1	2	2	-1	-1	0	0	0	0		-1	0	-1	0	0	-1	0	1
3111	9		-1	2	1	0	0	0	0	0	0		0	-1	-2	0	0	0	0	1
3112	12		-1	2	2	-1	0	0	0	0	0		-1	0	-1	0	0	0	0	1
3113	5		-1	2	2	-1	-1	0	0	0	0		-1	0	-1	0	0	-1	0	1
3114	6		0	1	1	0	0	0	0	0	0		0	-1	-2	0	0	0	0	1
3115	6		-1	2	2	-1	0	0	0	0	0		-1	0	-1	0	0	0	0	1
3116	18		-1	2	2	-1	-1	0	0	0	0		-1	0	-1	0	0	-1	0	1
3117	3		-1	2	2	-1	0	0	0	0	0		-1	0	-1	0	0	0	0	1
3118	4		0	1	1	0	-1	0	0	0	0		0	-1	-2	0	0	0	0	1
3119	12		-1	1	2	-1	-1	0	0	0	0		-1	0	-1	0	0	-1	0	1
3120	7		0	1	2	-1	0	0	0	0	0		-1	0	-1	0	0	0	0	4
3121	11		-1	2	2	0	-1	0	0	0	0		-1	0	-2	0	0	-1	0	4
3122	13		0		2	0	-1	0	0	0	0		-1	0	-2	0	0	-1	0	1
3123	4		-1	2	2	0	-1	0	0	0	0		-1	0	-2	0	0	-1	0	7
3124	17		0		2	0	-1	0	0	0	-1		-1	0	-2	0	0	-1	0	1
3125	7		-1	1	2	0	-1	0	0	0	0		-1	0	-2	0	0	0	0	7
3126	3		0	2	2	0	-1	0	0	0	0		-1	0	-2	0	0	0	0	1
3127	3		0	1	2	0	0	0	0	0	0		-1	0	-2	0	0	0	0	1
3128	34		-1	1	2	0	-1	0	0	0	0		-1	0	-2	0	0	-1	0	4
3129	15		-1	1	2	-1	-1	0	0	0	0		-1	0	-1	0	0	-1	0	1
3130	48		-1	2	2	-1	-1	0	0	0	0		-1	0	-1	0	0	-1	0	1
3131	36		-1	2	1	-1	-1	0	0	0	0		0	-1	-1	-1	0	0	0	7
3132	6		-1	2	2	-1	0	0	0	0	0		-1	0	-1	0	0	0	0	6
3134	9		0	1	2	-1	0	0	0	0	0		-1	0	-1	0	0	0	0	1
3135		1	0	1	1	-1	0	0	0	0	0	-1	-1		-1	0	0	0	0	1
3136		2	0	1	2	-1	0	0	0	0	0	-1	-1		-1	0	0	0	0	1
3137		1	0	1	2	-1	0	0	0	0	0	-1	-1		-1	0	0	0	0	1
3138		3	-1	2	1	0	0	0	0	0	0	-1	-1		-1	0	0	0	0	1
3139		2	-1	2	1	-1	0	0	0	0	0	-1	-1		-1	-1	0	0	0	8
3140		1	-1	2	1	-1	0	0	0	0	0	-1	-1		-1	0	0	0	0	1
3141		1	0	2	2	-1	0	0	0	0	0	-1	-1		-1	0	0	0	0	1
3142		1	0	1	1	-1	0	0	0	-1	0	-1	-1		-1	0	0	0	0	4
3143	6		0	1	2	0	0	0	0	0	0		-1	0	-2	0	0	0	0	1
3144		1	-1	2	1	-1	0	0	0	-1	0	-1	-1		-1	0	0	0	0	1
3145		4	0	1	1	0	0	0	0	-1	0	-1	-1		-1	0	0	0	0	4
3146		1	0	1	2	-1	-1	0	0	0	0	-1	-1		-1	0	0	-1	0	1
3147		1	0	1	1	-1	0	0	0	-1	0	0	0		0	0	0	0	0	4
[truncated: 13,710 more rows]

## Sheet: CODING
AGE
Weeks	1 to 8	Young infant
Months	2 to 11	Infant
	12 to 59	Child
ANTIBIOTIC PRIOR TO VISIT
Yes	1
No	0
REFERRAL
Self referral	1
Health Centre	2
CLASSIFICATION
Very severe pneumonia	1
Severe pneumonia	2
CORRECT CLASSIFICATION	Yes	No
	-1	0
COMORBIDITIES	Yes	No
Malaria	-1	0
Severe anaemia	-1	0
Meningitis	-1	0
Sepsis	-1	0
Malnutrition	-1	0
ANTIBIOTICS GIVEN	Yes	No
Gentamicin	-1	0
Benzylpenicillin	-1	0
Chloramphenicol	-1	0
CORRECT ANTIBIOTIC	Yes	No
Antibiotic given as per SCM regimen	-1	0
OTHER TREATMENTS	Yes	No
Oxygen	-1	0
IV Fluids	-1	0
Antimalarials	-1	0
Blood transfusion	-1	0
TREATMENT RESULTS:	#
Treatment completed	1
Failure at 48 hours	2
Failure at Day 5	3
Left against advise	4
Transferred	5
Outcome unknown	6
Died within 24 hours of admission	7
Died after 24 hours of admission	8
